# Supplementary material for: A comprehensive analysis of Usutu virus (USUV) genomes revealed lineage-specific codon usage patterns and host adaptations
Source: Front Microbiol. 2023 Jan 12;13:967999. doi: 10.3389/fmicb.2022.967999 (PMC9878346; doi:10.3389/fmicb.2022.967999)
Supplement: Supplementary file 7 [file Table_1.XLSX]

## Sheet: Table S1
Table S1. The list of used genomes in this study
accession.version	Length	year	isolation_host	collection_country	country3	Lineage
AY453411.1	11066	2001	Turdus merula	Austria	AUT	EU1
AY453412.1	11064	2001	mosquito	South Africa	ZAF	AF2
EF206350.1	11065	2005	Turdus merula	Hungary	HUN	EU1
HE599647.1	11003	2011	Turdus merula	Germany	DEU	EU3
HM569263.1	11065	2009	Homo sapiens	Italy	ITA	EU2
JF266698.1	11065	2009	Turdus merula	Italy	ITA	EU2
KC754954.1	10837	1974	Culex perfuscus	Senegal	SEN	AF2
KC754955.1	10800	1981	Homo sapiens	Central African Republic	CAF	AF3
KC754956.1	10837	1993	Culex univittatus	Senegal	SEN	EU2
KC754957.1	10825	2007	Culex neavei	Senegal	SEN	EU5
KC754958.1	10745	1969	Culex perfuscus	Central African Republic	CAF	AF1
KF573410.1	11064	2006	Culex pipiens	Spain	ESP	AF2
KJ438705.1	11065	2010	Culex pipiens	Germany	DEU	EU3
KJ438706.1	11065	2011	Culex pipiens	Germany	DEU	EU3
KJ438707.1	11065	2011	Culex pipiens	Germany	DEU	EU3
KJ438708.1	11065	2011	Culex pipiens	Germany	DEU	EU3
KJ438709.1	11065	2012	Culex pipiens	Germany	DEU	EU3
KJ438710.1	11065	2011	Turdus merula	Germany	DEU	EU3
KJ438711.1	11065	2011	Turdus merula	Germany	DEU	EU3
KJ438712.1	11065	2011	Turdus merula	Germany	DEU	EU3
KJ438713.1	11065	2011	Turdus merula	Germany	DEU	EU3
KJ438714.1	11065	2011	Turdus merula	Germany	DEU	EU3
KJ438715.1	11065	2011	Passer domesticus	Germany	DEU	EU3
KJ438716.1	11065	2012	Culex pipiens	Germany	DEU	EU3
KJ438717.1	11065	2012	Turdus merula	Germany	DEU	EU3
KJ438718.1	11065	2011	Culex pipiens	Germany	DEU	EU3
KJ438719.1	11065	2011	Turdus merula	Germany	DEU	EU3
KJ438720.1	11065	2011	Turdus merula	Germany	DEU	EU3
KJ438721.1	11065	2011	Culex pipiens	Germany	DEU	EU3
KJ438722.1	11065	2012	Turdus merula	Germany	DEU	EU3
KJ438723.1	11065	2011	Turdus merula	Germany	DEU	EU3
KJ438724.1	11065	2011	Turdus merula	Germany	DEU	EU3
KJ438725.1	11065	2011	Turdus merula	Germany	DEU	EU3
KJ438726.1	11065	2011	Turdus merula	Germany	DEU	EU3
KJ438727.1	11065	2011	Turdus merula	Germany	DEU	EU3
KJ438728.1	11065	2011	Turdus merula	Germany	DEU	EU3
KJ438729.1	11065	2012	Turdus merula	Germany	DEU	EU3
KJ438730.1	11065	2011	Turdus merula	Germany	DEU	EU3
KJ438731.1	11065	2011	Turdus merula	Germany	DEU	EU3
KJ438732.1	11065	2011	Turdus merula	Germany	DEU	EU3
KJ438733.1	11065	2012	Turdus merula	Germany	DEU	EU3
KJ438734.1	11065	2011	Sturnus vulgaris	Germany	DEU	EU3
KJ438735.1	11065	2012	Turdus merula	Germany	DEU	EU3
KJ438736.1	11065	2012	Culex pipiens	Germany	DEU	EU3
KJ438737.1	11065	2011	Culex torrentium	Germany	DEU	EU3
KJ438738.1	11065	2011	Turdus merula	Germany	DEU	EU3
KJ438739.1	11065	2013	Turdus merula	Germany	DEU	EU3
KJ438740.1	11065	2011	Turdus merula	Germany	DEU	EU3
KJ438741.1	11065	2013	Turdus merula	Germany	DEU	EU3
KJ438742.1	11065	2013	Turdus merula	Germany	DEU	EU3
KJ438743.1	11065	2011	Turdus merula	Germany	DEU	EU3
KJ438744.1	11065	2012	Turdus merula	Germany	DEU	EU3
KJ438745.1	11065	2011	Turdus merula	Germany	DEU	EU3
KJ438746.1	11065	2011	Turdus merula	Germany	DEU	EU3
KJ438747.1	11065	2012	Turdus merula	Germany	DEU	EU3
KJ438748.1	11065	2012	Turdus merula	Germany	DEU	EU3
KJ438749.1	11065	2012	Turdus merula	Germany	DEU	EU3
KJ438750.1	11065	2011	Turdus merula	Germany	DEU	EU3
KJ438751.1	11065	2011	Turdus merula	Germany	DEU	EU3
KJ438752.1	11065	2011	Turdus merula	Germany	DEU	EU3
KJ438753.1	11065	2011	Turdus merula	Germany	DEU	EU3
KJ438754.1	11065	2012	Turdus merula	Germany	DEU	EU3
KJ438755.1	11065	2011	Turdus philomelos	Germany	DEU	EU3
KJ438756.1	11065	2011	Turdus merula	Germany	DEU	EU3
KJ438757.1	11065	2013	Turdus merula	Germany	DEU	EU3
KJ438758.1	11065	2013	Turdus merula	Germany	DEU	EU3
KJ438759.1	11065	2011	Turdus merula	Germany	DEU	EU3
KJ438760.1	11032	2011	Turdus merula	Germany	DEU	EU3
KJ438761.1	11065	2011	Turdus merula	Germany	DEU	EU3
KJ438762.1	11065	2011	Turdus merula	Germany	DEU	EU3
KJ438763.1	11065	2012	Turdus merula	Germany	DEU	EU3
KJ438764.1	11046	2012	Turdus merula	Germany	DEU	EU3
KJ438765.1	11049	2011	Turdus merula	Germany	DEU	EU3
KJ438766.1	11066	2012	Turdus merula	Germany	DEU	EU3
KJ438767.1	11065	2011	Culex pipiens	Germany	DEU	EU3
KJ438768.1	11065	2013	Culex pipiens	Germany	DEU	EU3
KJ438769.1	11065	2011	Turdus merula	Germany	DEU	EU3
KJ438770.1	11065	2011	Turdus merula	Germany	DEU	EU3
KJ438771.1	11065	2013	Turdus merula	Germany	DEU	EU3
KJ438772.1	11065	2011	Turdus merula	Germany	DEU	EU3
KJ438773.1	11065	2011	Turdus merula	Germany	DEU	EU3
KJ438774.1	11065	2012	Turdus merula	Germany	DEU	EU3
KJ438775.1	11065	2011	Turdus merula	Germany	DEU	EU3
KJ438776.1	11065	2011	Turdus merula	Germany	DEU	EU3
KJ438777.1	11065	2011	Turdus merula	Germany	DEU	EU3
KJ438778.1	11065	2011	Turdus merula	Germany	DEU	EU3
KJ438779.1	11060	2012	Turdus merula	Germany	DEU	EU3
KJ438780.1	11049	2011	Turdus merula	Germany	DEU	EU3
KJ438781.1	11065	2011	Turdus merula	Germany	DEU	EU3
KJ859682.1	11065	2013	Pipistrellus pipistrellus	Germany	DEU	EU3
KJ859683.1	11065	2013	Pipistrellus pipistrellus	Germany	DEU	EU3
KM659877.1	11065	2014	Turdus merula	Germany	DEU	AF3
KU573070.1	10647	2013	Culex pipiens	Italy	ITA	EU2
KU573073.1	10321	2013	Culex pipiens	Italy	ITA	EU4
KU573075.1	10870	2014	Culex pipiens	Italy	ITA	EU2
KU664608.1	11038	2015	Strix nebulosa	Germany	DEU	AF2
KU760915.1	11064	2010	Vero cells	Spain	ESP	AF2
KX555624.1	11035	2010	Turdus merula	Italy	ITA	EU2
KX555625.1	11003	2010	Turdus merula	Italy	ITA	EU2
KX555626.1	11035	2010	Turdus merula	Italy	ITA	EU2
KX555627.1	11008	2010	Turdus merula	Italy	ITA	EU2
KX555628.1	10954	2010	Turdus merula	Italy	ITA	EU2
KX555629.1	11023	2015	Turdus merula	Italy	ITA	EU4
KX601690.1	11024	2015	Turdus merula	France	FRA	EU3
KX601691.1	11065	2015	Turdus merula	France	FRA	EU3
KX601692.1	10995	2015	Turdus merula	France	FRA	AF2
KX816649.1	10873	2011	Turdus merula	Italy	ITA	EU2
KX816650.1	10969	2012	Culex pipiens	Italy	ITA	EU2
KX816651.1	10387	2012	Culex pipiens	Italy	ITA	EU2
KX816652.1	10308	2012	Culex pipiens	Italy	ITA	EU2
KX816653.1	10918	2012	Culex pipiens	Italy	ITA	EU4
KY128482.1	11052	2016	Strix nebulosa	Netherlands	NLD	AF3
KY199556.1	11064	2016	Strix nebulosa	Germany	DEU	AF2
KY199557.1	11065	2016	Turdus merula	Germany	DEU	AF3
KY199558.1	11065	2016	Turdus merula	Germany	DEU	EU3
KY263624.1	11065	2016	Turdus merula	Belgium	BEL	EU3
KY263625.1	11066	2016	Turdus merula	Belgium	BEL	AF3
KY263626.1	11066	2016	Turdus merula	Belgium	BEL	EU3
KY294722.1	10973	2016	Turdus merula	Germany	DEU	AF3
KY294723.1	11053	2016	Turdus merula	Germany	DEU	AF3
KY315178.1	10959	2016	Gracula religiosa	Belgium	BEL	EU3
KY426750.1	10962	2015	Turdus merula	Germany	DEU	EU3
KY426751.1	10954	2015	Turdus pilaris	Germany	DEU	EU3
KY426752.1	10948	2015	Turdus merula	Germany	DEU	EU3
KY426753.1	10951	2015	Turdus merula	Germany	DEU	EU3
KY426754.1	10689	2015	Turdus merula	Germany	DEU	AF3
KY426755.1	11009	2016	Turdus merula	Germany	DEU	EU3
KY426756.1	11021	2016	Turdus merula	Germany	DEU	EU3
KY426757.1	11115	2016	Turdus merula	Germany	DEU	AF3
KY426758.1	10964	2016	Turdus merula	Germany	DEU	AF2
KY426759.1	11016	2016	Turdus merula	Germany	DEU	EU3
KY426760.1	11019	2016	Turdus merula	Germany	DEU	EU3
KY426761.1	10945	2016	Turdus merula	Germany	DEU	AF3
KY426762.1	10883	2016	Turdus merula	Germany	DEU	EU3
KY426763.1	10976	2016	Turdus merula	Germany	DEU	EU3
KY426764.1	10978	2016	Turdus merula	Germany	DEU	AF3
KY426765.1	10888	2016	Turdus merula	Germany	DEU	AF3
KY426766.1	10990	2016	Turdus merula	Germany	DEU	EU3
KY426767.1	11042	2016	Turdus merula	Germany	DEU	EU3
KY426768.1	11042	2016	Turdus merula	Germany	DEU	EU3
KY426769.1	11027	2016	Turdus merula	Germany	DEU	EU3
KY426770.1	10960	2016	Turdus merula	Germany	DEU	EU3
LR989886.1	10986	2019	Bubo scandiacus	Germany	DEU	AF2
LR989887.1	10991	2019	Bubo scandiacus	Germany	DEU	AF2
LR989889.1	10932	2019	Mergus squamatus	Germany	DEU	AF3
LR989890.1	11000	2019	Bubo scandiacus	Germany	DEU	EU2
MF063042.1	11062	2016	Turdus merula	Austria	AUT	EU2
MF063043.1	10845	2016	Turdus merula	Hungary	HUN	EU2
MF374485.1	11015	1959	Homo sapiens	South Africa	ZAF	AF2
MF991886.1	10792	2017	Homo sapiens	Austria	AUT	EU2
MG461306.1	11042	2015	Culex perexiguus	Israel	ISR	EU5
MG461307.1	11042	2015	Culex pipiens	Israel	ISR	EU5
MG461308.1	11042	2015	Aedes albopictus	Israel	ISR	EU5
MG461309.1	11017	2004	Culex pipiens	Israel	ISR	EU5
MG461310.1	11035	2004	Culex perexiguus	Israel	ISR	EU5
MG461311.1	11021	2004	Culex pipiens	Israel	ISR	EU5
MG461312.1	11028	2004	Culex perexiguus	Israel	ISR	EU5
MG461313.1	11000	2015	Culex perexiguus	Israel	ISR	EU5
MG888044.1	10361	2014	Culex pipiens	Serbia	SRB	EU1
MH727238.1	10853	2013	Mastomys natalensis	Senegal	SEN	AF2
MH727239.1	10841	2013	Mastomys natalensis	Senegal	SEN	AF2
MH727240.1	10841	2013	Crocidura sp.	Senegal	SEN	AF2
MH727241.1	10843	2013	Mastomys natalensis	Senegal	SEN	AF2
MH727242.1	10495	2013	Rattus rattus	Senegal	SEN	AF2
MK230890.1	11065	2017	Turdus merula	Belgium	BEL	EU3
MK230891.1	11065	2017	Turdus merula	Belgium	BEL	AF3
MK230892.1	11065	2017	Turdus merula	Belgium	BEL	EU3
MK230893.1	11065	2017	Turdus merula	Belgium	BEL	EU3
MK419834.1	11066	2018	Melanitta nigra	Belgium	BEL	AF3
MK796168.1	10828	2016	Strix nebulosa	Netherlands	NLD	EU3
MK796169.1	10932	2016	Strix nebulosa	Netherlands	NLD	EU3
MN122145.1	10932	2016	Turdus merula	Netherlands	NLD	AF3
MN122146.1	10932	2016	Turdus merula	Netherlands	NLD	AF3
MN122147.1	10332	2016	Turdus merula	Netherlands	NLD	AF3
MN122148.1	10932	2016	Turdus merula	Netherlands	NLD	AF3
MN122149.1	10932	2016	Turdus merula	Netherlands	NLD	AF3
MN122150.1	10932	2016	Turdus merula	Netherlands	NLD	AF3
MN122151.1	10932	2016	Turdus merula	Netherlands	NLD	AF3
MN122152.1	10932	2016	Turdus merula	Netherlands	NLD	EU3
MN122153.1	10932	2016	Turdus merula	Netherlands	NLD	AF3
MN122154.1	10932	2016	Turdus merula	Netherlands	NLD	EU3
MN122155.1	10932	2016	Turdus merula	Netherlands	NLD	AF3
MN122156.1	10932	2016	Turdus merula	Netherlands	NLD	AF3
MN122157.1	10932	2016	Turdus merula	Netherlands	NLD	AF3
MN122158.1	10932	2016	Turdus merula	Netherlands	NLD	EU3
MN122159.1	10932	2016	Turdus merula	Netherlands	NLD	AF3
MN122160.1	10932	2016	Turdus merula	Netherlands	NLD	AF3
MN122161.1	10932	2016	Turdus merula	Netherlands	NLD	AF3
MN122162.1	10932	2016	Turdus merula	Netherlands	NLD	AF3
MN122163.1	10932	2016	Turdus merula	Netherlands	NLD	AF3
MN122164.1	10932	2016	Turdus merula	Netherlands	NLD	AF3
MN122165.1	10932	2016	Turdus merula	Netherlands	NLD	AF3
MN122166.1	10932	2016	Turdus merula	Netherlands	NLD	EU3
MN122167.1	10932	2016	Turdus merula	Netherlands	NLD	AF3
MN122168.1	10932	2016	Turdus merula	Netherlands	NLD	AF3
MN122169.1	10932	2016	Turdus merula	Netherlands	NLD	AF3
MN122170.1	10932	2016	Turdus merula	Netherlands	NLD	EU3
MN122172.1	10932	2016	Turdus merula	Netherlands	NLD	EU3
MN122173.1	10932	2016	Turdus merula	Netherlands	NLD	AF3
MN122174.1	10932	2016	Turdus merula	Netherlands	NLD	EU3
MN122175.1	10932	2016	Turdus merula	Netherlands	NLD	AF3
MN122176.1	10932	2016	Turdus merula	Netherlands	NLD	EU3
MN122177.1	10932	2016	Turdus merula	Netherlands	NLD	EU3
MN122178.1	10932	2016	Turdus merula	Netherlands	NLD	AF3
MN122179.1	10932	2016	Turdus merula	Netherlands	NLD	EU3
MN122180.1	10932	2016	Turdus merula	Netherlands	NLD	AF3
MN122181.1	10932	2016	Turdus merula	Netherlands	NLD	EU3
MN122182.1	10932	2016	Turdus merula	Netherlands	NLD	AF3
MN122183.1	10932	2016	Turdus merula	Netherlands	NLD	AF3
MN122184.1	10932	2016	Turdus merula	Netherlands	NLD	AF3
MN122185.1	10932	2016	Turdus merula	Netherlands	NLD	AF3
MN122186.1	10932	2016	Turdus merula	Netherlands	NLD	AF3
MN122187.1	10932	2016	Turdus merula	Netherlands	NLD	AF3
MN122188.1	10932	2017	Turdus merula	Netherlands	NLD	EU3
MN122189.1	10932	2017	Turdus merula	Netherlands	NLD	EU3
MN122190.1	10932	2017	Turdus merula	Netherlands	NLD	EU3
MN122191.1	10932	2017	Turdus merula	Netherlands	NLD	AF3
MN122192.1	10932	2017	Turdus merula	Netherlands	NLD	EU3
MN122193.1	10932	2017	Turdus merula	Netherlands	NLD	AF3
MN122194.1	10932	2017	Turdus merula	Netherlands	NLD	AF3
MN122195.1	10932	2017	Turdus merula	Netherlands	NLD	AF3
MN122196.1	10932	2017	Turdus merula	Netherlands	NLD	EU3
MN122197.1	10932	2017	Turdus merula	Netherlands	NLD	AF3
MN122198.1	10932	2017	Turdus merula	Netherlands	NLD	EU3
MN122199.1	10932	2017	Turdus merula	Netherlands	NLD	AF3
MN122200.1	10932	2017	Turdus merula	Netherlands	NLD	AF3
MN122201.1	10932	2017	Turdus merula	Netherlands	NLD	AF3
MN122202.1	10932	2017	Turdus merula	Netherlands	NLD	AF3
MN122203.1	10932	2017	Turdus merula	Netherlands	NLD	EU3
MN122204.1	10932	2017	Turdus merula	Netherlands	NLD	AF3
MN122205.1	10932	2017	Turdus merula	Netherlands	NLD	AF3
MN122206.1	10932	2017	Turdus merula	Netherlands	NLD	AF3
MN122208.1	10932	2017	Turdus merula	Netherlands	NLD	AF3
MN122209.1	10932	2017	Turdus merula	Netherlands	NLD	AF3
MN122210.1	10932	2017	Turdus merula	Netherlands	NLD	AF3
MN122211.1	10932	2017	Turdus merula	Netherlands	NLD	AF3
MN122212.1	10932	2017	Turdus merula	Netherlands	NLD	AF3
MN122213.1	10902	2017	Turdus merula	Netherlands	NLD	EU3
MN122214.1	10932	2017	Turdus merula	Netherlands	NLD	AF3
MN122215.1	10932	2017	Turdus merula	Netherlands	NLD	EU3
MN122216.1	10932	2018	Turdus merula	Netherlands	NLD	AF3
MN122217.1	10932	2018	Turdus merula	Netherlands	NLD	AF3
MN122218.1	10932	2018	Turdus merula	Netherlands	NLD	AF3
MN122219.1	10932	2018	Turdus merula	Netherlands	NLD	AF3
MN122220.1	10932	2018	Turdus merula	Netherlands	NLD	AF3
MN122221.1	10932	2018	Turdus merula	Netherlands	NLD	AF3
MN122222.1	10932	2018	Turdus merula	Netherlands	NLD	AF3
MN122223.1	10932	2018	Turdus merula	Netherlands	NLD	AF3
MN122224.1	10932	2018	Turdus merula	Netherlands	NLD	AF3
MN122225.1	10932	2018	Turdus merula	Netherlands	NLD	AF3
MN122226.1	10932	2018	Turdus merula	Netherlands	NLD	AF3
MN122227.1	10932	2018	Turdus merula	Netherlands	NLD	AF3
MN122228.1	10932	2018	Turdus merula	Netherlands	NLD	AF3
MN122230.1	10932	2018	Turdus merula	Netherlands	NLD	AF3
MN122231.1	10932	2018	Turdus merula	Netherlands	NLD	AF3
MN122232.1	10932	2018	Turdus merula	Netherlands	NLD	AF3
MN122233.1	10932	2018	Turdus merula	Netherlands	NLD	AF3
MN122234.1	10932	2018	Turdus merula	Netherlands	NLD	AF3
MN122235.1	10932	2018	Turdus merula	Netherlands	NLD	EU3
MN122236.1	10932	2018	Turdus merula	Netherlands	NLD	AF3
MN122237.1	10932	2018	Turdus merula	Netherlands	NLD	AF3
MN122238.1	10932	2018	Turdus merula	Netherlands	NLD	AF3
MN122239.1	10932	2018	Turdus merula	Netherlands	NLD	AF3
MN122240.1	10932	2018	Turdus merula	Netherlands	NLD	AF3
MN122241.1	10932	2018	Turdus merula	Netherlands	NLD	AF3
MN122242.1	10932	2018	Turdus merula	Netherlands	NLD	AF3
MN122243.1	10932	2018	Turdus merula	Netherlands	NLD	AF3
MN122244.1	10932	2018	Turdus merula	Netherlands	NLD	AF3
MN122245.1	10932	2018	Turdus merula	Netherlands	NLD	AF3
MN122246.1	10932	2018	Turdus merula	Netherlands	NLD	AF3
MN122247.1	10932	2018	Turdus merula	Netherlands	NLD	AF3
MN122248.1	10932	2018	Turdus merula	Netherlands	NLD	AF3
MN122249.1	10932	2018	Turdus merula	Netherlands	NLD	AF3
MN122250.1	10932	2018	Turdus merula	Netherlands	NLD	AF3
MN122251.1	10932	2018	Turdus merula	Netherlands	NLD	AF3
MN122252.1	10932	2018	Turdus merula	Netherlands	NLD	AF3
MN122253.1	10932	2018	Turdus merula	Netherlands	NLD	AF3
MN122254.1	10932	2018	Turdus merula	Netherlands	NLD	AF3
MN122255.1	10932	2018	Turdus merula	Netherlands	NLD	AF3
MN122256.1	10932	2018	Turdus merula	Netherlands	NLD	AF3
MN813489.1	10305	2009	Culex perexiguus	Spain	ESP	AF2
MN813490.1	10305	2016	Turdus merula	Netherlands	NLD	AF3
MN813491.1	10305	2012	Culex univittatus	Uganda	UGA	EU5
MN813492.1	10305	1959	Culex neavei	South Africa	ZAF	AF2
MT188658.1	11064	2016	Turdus merula	Netherlands	NLD	AF3
MT241508.1	11060	2012	Culex univittatus	Uganda	UGA	EU5
MT580899.1	11066	2018	Strix nebulosa	Germany	DEU	EU3
MT784898.1	10941	2017	Turdus iliacus	Italy	ITA	EU2
MT863562.1	10973	2018	Turdus merula	France	FRA	AF3
MW164634.1	10305	2011	Culex pipiens	Italy	ITA	EU2
MW164636.1	10305	2011	Culex pipiens	Italy	ITA	EU2
MW164638.1	10305	2011	Culex pipiens	Italy	ITA	EU2
MW164639.1	10305	2011	Culex pipiens	Italy	ITA	EU2
MW164643.1	10305	2012	Culex pipiens	Italy	ITA	EU2
MW164644.1	10305	2012	Culex pipiens	Italy	ITA	EU2
MW164646.1	10305	2012	Culex pipiens	Italy	ITA	EU2
MW164648.1	10305	2012	Culex pipiens	Italy	ITA	EU2
MW164649.1	10305	2012	Culex pipiens	Italy	ITA	EU2
MW164651.1	10305	2012	Culex pipiens	Italy	ITA	EU2
MW164652.1	10305	2012	Culex pipiens	Italy	ITA	EU2
MW164653.1	10305	2012	Culex pipiens	Italy	ITA	EU2
MW164654.1	10305	2012	Turdus pilaris	Italy	ITA	EU2
MW164655.1	10305	2012	Alauda arvensis	Italy	ITA	EU2
MW164656.1	10305	2012	Alauda arvensis	Italy	ITA	EU2
MW164657.1	10305	2012	Alauda arvensis	Italy	ITA	EU2
MW164661.1	10305	2013	Culex pipiens	Italy	ITA	EU2
MW164665.1	10305	2013	Culex pipiens	Italy	ITA	EU2
MW164667.1	10305	2013	Culex pipiens	Italy	ITA	EU2
MW164669.1	10305	2013	Culex pipiens	Italy	ITA	EU2
MW164670.1	10305	2013	Culex pipiens	Italy	ITA	EU2
MW164671.1	10305	2014	Culex pipiens	Italy	ITA	EU2
MW164674.1	10305	2014	Culex pipiens	Italy	ITA	EU2
MW164677.1	10305	2014	Culex pipiens	Italy	ITA	EU2
MW164678.1	10305	2014	Culex pipiens	Italy	ITA	EU2
MW164680.1	10305	2014	Culex pipiens	Italy	ITA	EU2
MW164684.1	10305	2014	Avian	Italy	ITA	EU2
MW164686.1	10305	2015	Culex pipiens	Italy	ITA	EU2
MW164687.1	10305	2015	Culex pipiens	Italy	ITA	EU2
MW164688.1	10305	2015	Culex pipiens	Italy	ITA	EU2
MW164689.1	10305	2015	Culex pipiens	Italy	ITA	EU2
MW164690.1	10305	2015	Culex pipiens	Italy	ITA	EU2
MW164691.1	10305	2015	Culex pipiens	Italy	ITA	EU2
MW164693.1	10305	2015	Culex pipiens	Italy	ITA	EU2
MW164694.1	10305	2015	Turdus iliacus	Italy	ITA	EU2
MW164695.1	10305	2015	Turdus merula	Italy	ITA	EU2
MW164697.1	10305	2016	Culex pipiens	Italy	ITA	EU2
MW164698.1	10305	2016	Culex pipiens	Italy	ITA	EU2
MW164699.1	10305	2016	Culex pipiens	Italy	ITA	EU2
MW164700.1	10305	2016	Culex pipiens	Italy	ITA	EU2
MW164702.1	10305	2016	Culex pipiens	Italy	ITA	EU2
MW164704.1	10305	2016	Culex pipiens	Italy	ITA	EU2
MW164706.1	10305	2016	Culex pipiens	Italy	ITA	EU2
MW164708.1	10305	2017	Culex pipiens	Italy	ITA	EU2
MW164712.1	10305	2017	Culex pipiens	Italy	ITA	EU2
MW164713.1	10305	2017	Culex pipiens	Italy	ITA	EU2
MW164714.1	10305	2017	Culex pipiens	Italy	ITA	EU2
MW164715.1	10305	2017	Culex pipiens	Italy	ITA	EU2
MW164722.1	10305	2017	Culex pipiens	Italy	ITA	EU2
MW164725.1	10305	2017	Culex pipiens	Italy	ITA	EU2
MW164726.1	10305	2017	Culex pipiens	Italy	ITA	EU2
MW164727.1	10305	2017	Sturnus vulgaris	Italy	ITA	EU2
MW164728.1	10305	2017	Turdus merula	Italy	ITA	EU2
MW164729.1	10305	2017	Larus michahellis	Italy	ITA	EU2
MW164730.1	10305	2018	Culex pipiens	Italy	ITA	EU2
MW164731.1	10305	2018	Culex pipiens	Italy	ITA	EU2
MW164734.1	10305	2018	Culex pipiens	Italy	ITA	EU2
MW164736.1	10305	2018	Culex pipiens	Italy	ITA	EU2
MW164738.1	10305	2018	Culex pipiens	Italy	ITA	EU2
MW164740.1	10305	2018	Culex pipiens	Italy	ITA	EU2
MW164741.1	10305	2018	Culex pipiens	Italy	ITA	EU2
MW164743.1	10305	2018	Culex pipiens	Italy	ITA	EU2
MW164746.1	10305	2018	Culex pipiens	Italy	ITA	EU2
MW164747.1	10305	2018	Culex pipiens	Italy	ITA	EU2
MW164749.1	10305	2018	Culex pipiens	Italy	ITA	EU2
MW164751.1	10305	2018	Culex pipiens	Italy	ITA	EU2
MW164754.1	10305	2018	Culex pipiens	Italy	ITA	EU2
MW164755.1	10305	2018	Culex pipiens	Italy	ITA	EU2
MW164756.1	10305	2018	Culex pipiens	Italy	ITA	EU2
MW164757.1	10305	2018	Culex pipiens	Italy	ITA	EU2
MW164758.1	10305	2018	Culex pipiens	Italy	ITA	EU2
MW164759.1	10305	2018	Culex pipiens	Italy	ITA	EU2
MW164761.1	10305	2018	Culex pipiens	Italy	ITA	EU2
MW164764.1	10305	2018	Culex pipiens	Italy	ITA	EU2
MW164765.1	10305	2018	Culex pipiens	Italy	ITA	EU2
MW164767.1	10305	2018	Culex pipiens	Italy	ITA	EU2
MW164769.1	10305	2018	Culex pipiens	Italy	ITA	EU2
MW164770.1	10305	2018	Ciconia ciconia	Italy	ITA	EU2
MW164771.1	10305	2018	Turdus merula	Italy	ITA	EU2

## Sheet: Table S2
Table S2. The nucleotide compositions of USUV
Accession.version	A	C	G	T	GC	GC1s	GC2s	GC3s	AT3s	GC12s	gene	T3s	C3s	A3s	G3s	Gravy	Aromo	ENC
AY453411.1	0.270918	0.22947	0.282664	0.216948	0.512134	0.570366	0.448853	0.522629	0.477371	0.509609	polyprotein	0.265	0.3417	0.3099	0.3055	-0.163599	0.083576	55.2127
AY453412.1	0.271404	0.228499	0.282761	0.217336	0.51126	0.571163	0.448682	0.51938	0.48062	0.509922	polyprotein	0.2647	0.3389	0.314	0.304	-0.159668	0.083576	55.3737
EF206350.1	0.270627	0.228985	0.283052	0.217336	0.512036	0.569436	0.448233	0.523869	0.476131	0.508834	polyprotein	0.2646	0.3417	0.3086	0.3071	-0.161095	0.083285	55.316
HE599647.1	0.271015	0.229276	0.282761	0.216948	0.512036	0.569126	0.448853	0.523559	0.476441	0.508989	polyprotein	0.2626	0.3429	0.3109	0.3051	-0.160425	0.083867	55.0553
HM569263.1	0.270239	0.229276	0.283246	0.217239	0.512522	0.570189	0.449024	0.523706	0.476294	0.509606	polyprotein	0.2654	0.341	0.3078	0.3072	-0.160629	0.083576	55.3785
JF266698.1	0.270239	0.229179	0.28344	0.217142	0.512619	0.569879	0.449024	0.524326	0.475674	0.509452	polyprotein	0.264	0.3417	0.3084	0.307	-0.159115	0.083576	55.3702
KC754954.1	0.271112	0.227432	0.283052	0.218404	0.510483	0.569436	0.449473	0.517669	0.482331	0.509454	polyprotein	0.2678	0.3365	0.3128	0.3043	-0.160949	0.083867	55.6345
KC754955.1	0.270045	0.230149	0.283731	0.216075	0.513881	0.569746	0.449163	0.528518	0.471482	0.509454	polyprotein	0.2602	0.3456	0.3075	0.3084	-0.161532	0.083867	55.3403
KC754956.1	0.269462	0.230732	0.283925	0.21588	0.514657	0.570499	0.449024	0.530524	0.469476	0.509761	polyprotein	0.2609	0.3459	0.3043	0.3108	-0.162056	0.082994	55.34
KC754957.1	0.269559	0.228888	0.284314	0.217239	0.513201	0.569126	0.448853	0.527278	0.472722	0.508989	polyprotein	0.263	0.3422	0.3062	0.3107	-0.160716	0.083285	55.3159
KC754958.1	0.268686	0.224131	0.287517	0.219666	0.511648	0.566161	0.448714	0.524946	0.475054	0.507437	polyprotein	0.2665	0.3249	0.3045	0.3266	-0.161473	0.08212	55.0963
KF573410.1	0.271501	0.227334	0.282664	0.218501	0.509998	0.567442	0.448682	0.51907	0.48093	0.508062	polyprotein	0.2656	0.3383	0.3132	0.3041	-0.157775	0.08445	56.0109
KJ438705.1	0.271307	0.229276	0.282664	0.216754	0.511939	0.569126	0.448853	0.523249	0.476751	0.508989	polyprotein	0.2627	0.343	0.3114	0.3048	-0.165172	0.083867	55.0832
KJ438706.1	0.271112	0.229373	0.282664	0.216851	0.512036	0.569126	0.448853	0.523559	0.476441	0.508989	polyprotein	0.2623	0.3433	0.3113	0.3047	-0.160425	0.083867	55.0548
KJ438707.1	0.271112	0.229373	0.282664	0.216851	0.512036	0.569436	0.448853	0.523249	0.476751	0.509144	polyprotein	0.2626	0.3429	0.3113	0.3047	-0.160425	0.083867	55.0634
KJ438708.1	0.271015	0.229276	0.282761	0.216948	0.512036	0.569126	0.448853	0.523559	0.476441	0.508989	polyprotein	0.2623	0.3433	0.3113	0.3045	-0.160513	0.083867	55.0739
KJ438709.1	0.271307	0.22947	0.282469	0.216754	0.511939	0.569126	0.448543	0.523559	0.476441	0.508834	polyprotein	0.262	0.3438	0.3117	0.3043	-0.16025	0.083867	55.0373
KJ438710.1	0.271209	0.229276	0.282664	0.216851	0.511939	0.569126	0.448853	0.523249	0.476751	0.508989	polyprotein	0.2624	0.343	0.3116	0.3045	-0.160542	0.083867	55.0631
KJ438711.1	0.271112	0.22947	0.282664	0.216754	0.512134	0.569126	0.448853	0.523869	0.476131	0.508989	polyprotein	0.2619	0.3436	0.3113	0.3047	-0.160425	0.083867	55.0523
KJ438712.1	0.271209	0.229276	0.282566	0.216948	0.511842	0.569126	0.448853	0.522939	0.477061	0.508989	polyprotein	0.2626	0.3429	0.3117	0.3043	-0.160425	0.083867	55.0349
KJ438713.1	0.271112	0.229276	0.282664	0.216948	0.511939	0.568992	0.449302	0.523101	0.476899	0.509147	polyprotein	0.2626	0.3429	0.3114	0.3044	-0.16127	0.083867	55.0618
KJ438714.1	0.271112	0.22947	0.282664	0.216754	0.512134	0.569126	0.448853	0.523869	0.476131	0.508989	polyprotein	0.2619	0.3436	0.3113	0.3047	-0.160425	0.083867	55.0444
KJ438715.1	0.271112	0.229179	0.282664	0.217045	0.511842	0.569126	0.448853	0.522939	0.477061	0.508989	polyprotein	0.263	0.3425	0.3113	0.3047	-0.160425	0.083867	55.0725
KJ438716.1	0.271015	0.22947	0.282761	0.216754	0.512231	0.569436	0.448853	0.523869	0.476131	0.509144	polyprotein	0.2623	0.3433	0.3109	0.3051	-0.160425	0.083867	55.0167
KJ438717.1	0.271015	0.22947	0.282761	0.216754	0.512231	0.569436	0.448853	0.523869	0.476131	0.509144	polyprotein	0.2623	0.3433	0.3109	0.3051	-0.160425	0.083867	55.0167
KJ438718.1	0.271112	0.229179	0.282664	0.217045	0.511842	0.569436	0.448853	0.522629	0.477371	0.509144	polyprotein	0.2633	0.3422	0.3113	0.3045	-0.161241	0.083867	55.1057
KJ438719.1	0.271112	0.229179	0.282664	0.217045	0.511842	0.568816	0.449163	0.522939	0.477061	0.508989	polyprotein	0.2629	0.3424	0.3113	0.3048	-0.160513	0.083867	55.07
KJ438720.1	0.271015	0.229179	0.282761	0.217045	0.511939	0.569126	0.448853	0.523249	0.476751	0.508989	polyprotein	0.2626	0.3429	0.3113	0.3045	-0.160513	0.083867	55.0852
KJ438721.1	0.271209	0.229373	0.282566	0.216851	0.511939	0.569126	0.448853	0.523249	0.476751	0.508989	polyprotein	0.2623	0.3433	0.3117	0.3043	-0.160425	0.083867	55.0672
KJ438722.1	0.271404	0.229373	0.282469	0.216754	0.511842	0.568506	0.448853	0.523559	0.476441	0.508679	polyprotein	0.2619	0.3436	0.3117	0.3043	-0.160542	0.083867	55.0406
KJ438723.1	0.271209	0.229179	0.282664	0.216948	0.511842	0.568816	0.448853	0.523249	0.476751	0.508834	polyprotein	0.2626	0.3425	0.3113	0.3051	-0.161153	0.083867	55.0717
KJ438724.1	0.271209	0.229276	0.282664	0.216851	0.511939	0.568816	0.448853	0.523559	0.476441	0.508834	polyprotein	0.2623	0.3429	0.3113	0.3051	-0.161153	0.083867	55.0616
KJ438725.1	0.271112	0.229373	0.282664	0.216851	0.512036	0.569126	0.449163	0.523249	0.476751	0.509144	polyprotein	0.2626	0.3425	0.3112	0.305	-0.16159	0.083576	55.105
KJ438726.1	0.271112	0.229373	0.282664	0.216851	0.512036	0.569126	0.449163	0.523249	0.476751	0.509144	polyprotein	0.2626	0.3425	0.3112	0.305	-0.16159	0.083576	55.105
KJ438727.1	0.271112	0.228985	0.282761	0.217142	0.511745	0.569126	0.448853	0.522629	0.477371	0.508989	polyprotein	0.2633	0.3418	0.3113	0.3051	-0.160425	0.083867	55.1067
KJ438728.1	0.271307	0.22947	0.282469	0.216754	0.511939	0.569126	0.448853	0.523249	0.476751	0.508989	polyprotein	0.2619	0.3436	0.3121	0.3038	-0.160425	0.083867	55.0326
KJ438729.1	0.270724	0.229567	0.283052	0.216657	0.512619	0.569436	0.449163	0.524799	0.475201	0.509299	polyprotein	0.2615	0.344	0.3105	0.3054	-0.159406	0.083576	55.0869
KJ438730.1	0.271112	0.229179	0.282761	0.216948	0.511939	0.569126	0.448853	0.523249	0.476751	0.508989	polyprotein	0.263	0.3425	0.3109	0.3051	-0.161066	0.083576	55.0883
KJ438731.1	0.271112	0.229276	0.282664	0.216948	0.511939	0.568992	0.448992	0.523411	0.476589	0.508992	polyprotein	0.2627	0.343	0.311	0.3048	-0.161095	0.083867	55.0661
KJ438732.1	0.271209	0.229276	0.282566	0.216948	0.511842	0.569126	0.448853	0.522939	0.477061	0.508989	polyprotein	0.2626	0.3429	0.3117	0.3043	-0.160425	0.083867	55.05
KJ438733.1	0.271112	0.22947	0.282664	0.216754	0.512134	0.569126	0.448853	0.523869	0.476131	0.508989	polyprotein	0.2619	0.3436	0.3113	0.3047	-0.160425	0.083867	55.0668
KJ438734.1	0.271209	0.229664	0.282566	0.21656	0.512231	0.569126	0.448853	0.524179	0.475821	0.508989	polyprotein	0.2612	0.3444	0.3117	0.3043	-0.160425	0.083867	55.0609
KJ438735.1	0.271015	0.229179	0.282761	0.217045	0.511939	0.568816	0.449163	0.523249	0.476751	0.508989	polyprotein	0.2625	0.3428	0.3113	0.3047	-0.160716	0.083867	55.0572
KJ438736.1	0.271112	0.229373	0.282761	0.216754	0.512134	0.569126	0.449163	0.523559	0.476441	0.509144	polyprotein	0.2623	0.3433	0.3112	0.3045	-0.159639	0.083867	55.0257
KJ438737.1	0.271209	0.229567	0.282664	0.21656	0.512231	0.569436	0.448853	0.523869	0.476131	0.509144	polyprotein	0.2615	0.3436	0.3117	0.3047	-0.160425	0.083867	55.0247
KJ438738.1	0.271015	0.229082	0.282761	0.217142	0.511842	0.569126	0.448853	0.522939	0.477061	0.508989	polyprotein	0.2633	0.3422	0.3109	0.3051	-0.160425	0.083867	55.109
KJ438739.1	0.271112	0.229179	0.282761	0.216948	0.511939	0.569126	0.448233	0.523869	0.476131	0.508679	polyprotein	0.2627	0.343	0.3107	0.3056	-0.162143	0.083867	55.1065
KJ438740.1	0.271209	0.22947	0.282469	0.216851	0.511939	0.568816	0.448853	0.523559	0.476441	0.508834	polyprotein	0.2619	0.3433	0.3118	0.3048	-0.160338	0.083867	55.0345
KJ438741.1	0.271307	0.229567	0.282469	0.216657	0.512036	0.569436	0.448543	0.523559	0.476441	0.508989	polyprotein	0.2619	0.3436	0.3118	0.3044	-0.161211	0.083867	55.0568
KJ438742.1	0.271112	0.229276	0.282664	0.216948	0.511939	0.569126	0.448853	0.523249	0.476751	0.508989	polyprotein	0.2626	0.3429	0.3113	0.3047	-0.160425	0.083867	55.039
KJ438743.1	0.271209	0.22947	0.282664	0.216657	0.512134	0.569126	0.448853	0.523869	0.476131	0.508989	polyprotein	0.2619	0.3436	0.3113	0.3047	-0.161066	0.083576	55.0683
KJ438744.1	0.270918	0.22947	0.282858	0.216754	0.512328	0.569126	0.448543	0.524799	0.475201	0.508834	polyprotein	0.262	0.3438	0.3102	0.3059	-0.16025	0.083867	55.081
KJ438745.1	0.271112	0.228985	0.282664	0.217239	0.511648	0.568816	0.448543	0.522939	0.477061	0.508679	polyprotein	0.263	0.3425	0.3113	0.3047	-0.159377	0.083576	55.0312
KJ438746.1	0.271112	0.229082	0.282664	0.217142	0.511745	0.568816	0.449163	0.522629	0.477371	0.508989	polyprotein	0.2633	0.342	0.3113	0.3048	-0.160513	0.083867	55.0511
KJ438747.1	0.271015	0.228985	0.282664	0.217336	0.511648	0.569126	0.448853	0.522319	0.477681	0.508989	polyprotein	0.2641	0.3418	0.3109	0.3047	-0.160425	0.083867	55.1276
KJ438748.1	0.271112	0.229276	0.282664	0.216948	0.511939	0.569126	0.448853	0.523249	0.476751	0.508989	polyprotein	0.2626	0.3429	0.3113	0.3047	-0.160425	0.083867	55.1675
KJ438749.1	0.270918	0.229276	0.282858	0.216948	0.512134	0.569436	0.448853	0.523559	0.476441	0.509144	polyprotein	0.2626	0.3429	0.3109	0.3051	-0.160309	0.083867	55.0969
KJ438750.1	0.271112	0.229276	0.282761	0.216851	0.512036	0.568816	0.448853	0.523869	0.476131	0.508834	polyprotein	0.2615	0.344	0.3117	0.3041	-0.160163	0.083867	55.0689
KJ438751.1	0.270918	0.228985	0.282761	0.217336	0.511745	0.568816	0.448853	0.522939	0.477061	0.508834	polyprotein	0.263	0.3425	0.3113	0.3045	-0.160309	0.083867	55.0976
KJ438752.1	0.271209	0.229082	0.282761	0.216948	0.511842	0.568506	0.448853	0.523559	0.476441	0.508679	polyprotein	0.262	0.343	0.3117	0.3051	-0.160833	0.084158	55.0589
KJ438753.1	0.271404	0.229179	0.282566	0.216851	0.511745	0.568816	0.448853	0.522939	0.477061	0.508834	polyprotein	0.2631	0.3427	0.3113	0.3047	-0.162114	0.083576	55.0538
KJ438754.1	0.270821	0.22947	0.282955	0.216754	0.512425	0.568816	0.449473	0.524489	0.475511	0.509144	polyprotein	0.2614	0.3435	0.3108	0.3054	-0.159784	0.083867	55.0737
KJ438755.1	0.271209	0.229179	0.282664	0.216948	0.511842	0.569436	0.448853	0.522629	0.477371	0.509144	polyprotein	0.263	0.3425	0.3117	0.3043	-0.159668	0.083867	55.0486
KJ438756.1	0.271209	0.229276	0.282566	0.216948	0.511842	0.569126	0.448853	0.522939	0.477061	0.508989	polyprotein	0.2626	0.3429	0.3117	0.3043	-0.162522	0.083867	55.0557
KJ438757.1	0.271015	0.229276	0.282664	0.217045	0.511939	0.569126	0.449163	0.522939	0.477061	0.509144	polyprotein	0.2629	0.3424	0.3113	0.3047	-0.159144	0.083867	55.0576
KJ438758.1	0.271209	0.229179	0.282664	0.216948	0.511842	0.569126	0.449163	0.522629	0.477371	0.509144	polyprotein	0.263	0.3422	0.3117	0.3045	-0.16194	0.083867	55.0639
KJ438759.1	0.270918	0.228985	0.282858	0.217239	0.511842	0.568816	0.449163	0.522939	0.477061	0.508989	polyprotein	0.2637	0.3418	0.3105	0.3055	-0.161765	0.083867	55.1289
KJ438760.1	0.271404	0.22947	0.282372	0.216754	0.511842	0.568816	0.448543	0.523559	0.476441	0.508679	polyprotein	0.2615	0.344	0.3121	0.3038	-0.159202	0.083867	55.0568
KJ438761.1	0.271015	0.229082	0.282664	0.217239	0.511745	0.569612	0.448992	0.522171	0.477829	0.509302	polyprotein	0.2638	0.3419	0.3114	0.3043	-0.161532	0.083576	55.1222
KJ438762.1	0.271112	0.229179	0.282469	0.217239	0.511648	0.568682	0.448682	0.522791	0.477209	0.508682	polyprotein	0.263	0.3429	0.3117	0.3042	-0.158532	0.084158	55.0341
KJ438763.1	0.271307	0.228985	0.282566	0.217142	0.511551	0.569126	0.448543	0.522319	0.477681	0.508834	polyprotein	0.2635	0.3421	0.3116	0.3045	-0.159785	0.083867	55.059
KJ438764.1	0.271209	0.229082	0.282761	0.216948	0.511842	0.569126	0.449163	0.522629	0.477371	0.509144	polyprotein	0.263	0.3425	0.3117	0.3043	-0.161648	0.083867	55.0943
KJ438765.1	0.271307	0.228791	0.282469	0.217434	0.51126	0.568506	0.448543	0.522009	0.477991	0.508524	polyprotein	0.2637	0.3418	0.3117	0.3043	-0.15961	0.083867	55.0873
KJ438766.1	0.271307	0.22947	0.282566	0.216657	0.512036	0.569569	0.448714	0.523086	0.476914	0.509142	polyprotein	0.2618	0.3431	0.3123	0.3043	-0.158707	0.083867	55.0813
KJ438767.1	0.270724	0.229567	0.282761	0.216948	0.512328	0.568816	0.447923	0.525728	0.474272	0.508369	polyprotein	0.2624	0.3445	0.3088	0.3064	-0.158096	0.083867	55.1097
KJ438768.1	0.271307	0.229567	0.282275	0.216851	0.511842	0.568196	0.448543	0.524179	0.475821	0.508369	polyprotein	0.2625	0.3439	0.3105	0.3052	-0.161444	0.083867	55.2293
KJ438769.1	0.271015	0.229276	0.282566	0.217142	0.511842	0.569126	0.448543	0.523249	0.476751	0.508834	polyprotein	0.2634	0.343	0.3105	0.3047	-0.16025	0.083867	55.0884
KJ438770.1	0.270724	0.229179	0.282858	0.217239	0.512036	0.569126	0.448543	0.523869	0.476131	0.508834	polyprotein	0.2638	0.3427	0.3094	0.3059	-0.16025	0.083867	55.1154
KJ438771.1	0.270918	0.229373	0.282664	0.217045	0.512036	0.569126	0.448543	0.523869	0.476131	0.508834	polyprotein	0.2631	0.3434	0.3102	0.3051	-0.16025	0.083867	55.1106
KJ438772.1	0.270821	0.229567	0.282761	0.216851	0.512328	0.569436	0.448543	0.524489	0.475511	0.508989	polyprotein	0.2624	0.3441	0.3102	0.305	-0.160338	0.083867	55.1219
KJ438773.1	0.271015	0.229276	0.282566	0.217142	0.511842	0.569126	0.448543	0.523249	0.476751	0.508834	polyprotein	0.2634	0.343	0.3105	0.3047	-0.16025	0.083867	55.1559
KJ438774.1	0.270918	0.229761	0.282664	0.216657	0.512425	0.569126	0.448853	0.524799	0.475201	0.508989	polyprotein	0.262	0.3445	0.3102	0.3051	-0.160949	0.083867	55.1509
KJ438775.1	0.270918	0.229567	0.282858	0.216657	0.512425	0.569302	0.448372	0.524961	0.475039	0.508837	polyprotein	0.2617	0.3442	0.3102	0.3055	-0.161241	0.084158	55.1466
KJ438776.1	0.271112	0.229373	0.282761	0.216754	0.512134	0.569126	0.448543	0.524179	0.475821	0.508834	polyprotein	0.2624	0.3434	0.3105	0.3055	-0.160891	0.083576	55.0986
KJ438777.1	0.270918	0.228985	0.282761	0.217336	0.511745	0.568949	0.448094	0.523396	0.476604	0.508522	polyprotein	0.2637	0.3425	0.31	0.3054	-0.159289	0.083576	55.1357
KJ438778.1	0.270918	0.229276	0.282761	0.217045	0.512036	0.568992	0.448372	0.524031	0.475969	0.508682	polyprotein	0.2628	0.3435	0.3102	0.3051	-0.161241	0.084158	55.1534
KJ438779.1	0.271112	0.229276	0.282566	0.217045	0.511842	0.569126	0.448233	0.523559	0.476441	0.508679	polyprotein	0.2632	0.3435	0.3105	0.3047	-0.161182	0.083867	55.1288
KJ438780.1	0.270918	0.22947	0.282566	0.217045	0.512036	0.569436	0.448853	0.523249	0.476751	0.509144	polyprotein	0.2645	0.3423	0.3095	0.3055	-0.161415	0.084158	55.1344
KJ438781.1	0.270724	0.229955	0.282955	0.216366	0.51291	0.570676	0.448853	0.524799	0.475201	0.509764	polyprotein	0.2627	0.3434	0.3093	0.3061	-0.161474	0.083576	55.1066
KJ859682.1	0.270821	0.229373	0.282664	0.217142	0.512036	0.569302	0.448682	0.523721	0.476279	0.508992	polyprotein	0.2626	0.3433	0.3107	0.3048	-0.158037	0.083867	55.0869
KJ859683.1	0.271112	0.229373	0.282664	0.216851	0.512036	0.568992	0.448992	0.523721	0.476279	0.508992	polyprotein	0.2624	0.3434	0.311	0.3048	-0.161095	0.083867	55.0518
KM659877.1	0.26888	0.22782	0.284702	0.218598	0.512522	0.568506	0.448543	0.526038	0.473962	0.508524	polyprotein	0.2667	0.3398	0.3036	0.3111	-0.159581	0.083867	55.4553
KU573070.1	0.270239	0.228888	0.283343	0.217531	0.512231	0.569746	0.449163	0.523249	0.476751	0.509454	polyprotein	0.2659	0.3404	0.3079	0.3072	-0.161037	0.083576	55.3794
KU573073.1	0.271112	0.228596	0.282955	0.217336	0.511551	0.569126	0.448233	0.522629	0.477371	0.508679	polyprotein	0.2645	0.3405	0.31	0.3065	-0.160076	0.083576	55.0948
KU573075.1	0.269851	0.228888	0.283731	0.217531	0.512619	0.570676	0.449163	0.523559	0.476441	0.509919	polyprotein	0.2666	0.3396	0.3067	0.3084	-0.16127	0.083576	55.4528
KU664608.1	0.271307	0.227626	0.282761	0.218307	0.510386	0.568372	0.448992	0.51907	0.48093	0.508682	polyprotein	0.2664	0.3376	0.3125	0.305	-0.15827	0.083867	55.954
KU760915.1	0.271307	0.228596	0.282858	0.217239	0.511454	0.571916	0.449163	0.518599	0.481401	0.510539	polyprotein	0.2657	0.3384	0.3136	0.3031	-0.16028	0.083285	55.3125
KX555624.1	0.270142	0.229082	0.28344	0.217336	0.512522	0.570189	0.449334	0.523396	0.476604	0.509761	polyprotein	0.2654	0.3406	0.3081	0.307	-0.160105	0.083867	55.4106
KX555625.1	0.270336	0.228888	0.283246	0.217531	0.512134	0.570189	0.449024	0.522467	0.477533	0.509606	polyprotein	0.2665	0.3395	0.3081	0.3072	-0.160629	0.083576	55.402
KX555626.1	0.270336	0.228791	0.283246	0.217628	0.512036	0.570189	0.449024	0.522157	0.477843	0.509606	polyprotein	0.2669	0.3391	0.3081	0.3072	-0.160629	0.083576	55.4176
KX555627.1	0.270433	0.228693	0.283343	0.217531	0.512036	0.569879	0.448714	0.522777	0.477223	0.509297	polyprotein	0.2659	0.3396	0.3084	0.3074	-0.15993	0.083576	55.4527
KX555628.1	0.270239	0.228596	0.28344	0.217725	0.512036	0.570189	0.448714	0.522467	0.477533	0.509452	polyprotein	0.2669	0.3388	0.3078	0.3081	-0.159115	0.083576	55.4592
KX555629.1	0.271307	0.228693	0.282275	0.217725	0.510969	0.569259	0.447165	0.521537	0.478463	0.508212	polyprotein	0.2654	0.341	0.3108	0.3048	-0.159756	0.083867	55.3779
KX601690.1	0.271112	0.229082	0.282858	0.216948	0.511939	0.569436	0.448853	0.522939	0.477061	0.509144	polyprotein	0.263	0.3422	0.3113	0.3051	-0.160454	0.083867	55.0789
KX601691.1	0.271209	0.229567	0.282664	0.21656	0.512231	0.569436	0.448853	0.523869	0.476131	0.509144	polyprotein	0.2619	0.3436	0.3113	0.3048	-0.160221	0.083867	55.0489
KX601692.1	0.271598	0.226849	0.282664	0.21889	0.509513	0.568062	0.448992	0.516589	0.483411	0.508527	polyprotein	0.2679	0.3355	0.314	0.3043	-0.155999	0.084158	56.0043
KX816649.1	0.270336	0.22947	0.283246	0.216948	0.512716	0.570322	0.449195	0.523854	0.476146	0.509758	polyprotein	0.2645	0.3411	0.3083	0.3069	-0.160571	0.083285	55.3907
KX816650.1	0.270045	0.228888	0.283537	0.217531	0.512425	0.570676	0.448853	0.523249	0.476751	0.509764	polyprotein	0.2663	0.34	0.3076	0.3076	-0.160425	0.083867	55.4328
KX816651.1	0.270239	0.228888	0.283343	0.217531	0.512231	0.570366	0.449163	0.522629	0.477371	0.509764	polyprotein	0.2666	0.3396	0.3079	0.3072	-0.161386	0.083576	55.3878
KX816652.1	0.270142	0.229276	0.28344	0.217142	0.512716	0.570366	0.449163	0.524179	0.475821	0.509764	polyprotein	0.2651	0.341	0.3076	0.3076	-0.163163	0.083576	55.3387
KX816653.1	0.270724	0.228596	0.283052	0.217628	0.511648	0.568949	0.448714	0.522467	0.477533	0.508832	polyprotein	0.2651	0.3402	0.3097	0.3062	-0.162668	0.083576	55.2136
KY128482.1	0.269559	0.228014	0.284023	0.218404	0.512036	0.56833	0.449334	0.523706	0.476294	0.508832	polyprotein	0.2665	0.3391	0.3065	0.3087	-0.161037	0.083867	55.3707
KY199556.1	0.271695	0.227043	0.282275	0.218987	0.509319	0.567442	0.448372	0.517209	0.482791	0.507907	polyprotein	0.2678	0.3365	0.3133	0.304	-0.15827	0.083867	56.0546
KY199557.1	0.269559	0.228305	0.283925	0.21821	0.512231	0.568196	0.449163	0.524799	0.475201	0.508679	polyprotein	0.2655	0.3411	0.3062	0.308	-0.162114	0.083576	55.3712
KY199558.1	0.271307	0.22947	0.282372	0.216851	0.511842	0.569126	0.448543	0.523249	0.476751	0.508834	polyprotein	0.2624	0.3438	0.3117	0.3038	-0.16025	0.083867	55.0876
KY263624.1	0.271307	0.229082	0.282275	0.217336	0.511357	0.567886	0.449473	0.522009	0.477991	0.508679	polyprotein	0.2629	0.3431	0.3125	0.3026	-0.160833	0.084158	55.0697
KY263625.1	0.269074	0.228111	0.284508	0.218307	0.512619	0.56771	0.449024	0.526495	0.473505	0.508367	polyprotein	0.2654	0.3402	0.3042	0.3113	-0.160018	0.083867	55.3803
KY263626.1	0.271112	0.228693	0.282664	0.217531	0.511357	0.569126	0.448543	0.521699	0.478301	0.508834	polyprotein	0.2644	0.3411	0.3113	0.3048	-0.159464	0.083576	55.0935
KY294722.1	0.269268	0.228402	0.284314	0.218016	0.512716	0.568196	0.449473	0.526038	0.473962	0.508834	polyprotein	0.2648	0.3414	0.3053	0.3091	-0.161328	0.083576	55.3777
KY294723.1	0.269074	0.228402	0.284411	0.218113	0.512813	0.56864	0.449644	0.525566	0.474434	0.509142	polyprotein	0.2653	0.3408	0.3052	0.309	-0.159756	0.083576	55.3502
KY315178.1	0.271015	0.229276	0.282664	0.217045	0.511939	0.568682	0.448682	0.524031	0.475969	0.508682	polyprotein	0.2628	0.3435	0.3103	0.3052	-0.16092	0.083867	55.1321
KY426750.1	0.271112	0.229373	0.282761	0.216754	0.512134	0.569259	0.449024	0.523706	0.476294	0.509142	polyprotein	0.2622	0.3431	0.3112	0.305	-0.16028	0.083576	55.0625
KY426751.1	0.270821	0.229761	0.282761	0.216657	0.512522	0.569436	0.449163	0.524489	0.475511	0.509299	polyprotein	0.2623	0.344	0.31	0.305	-0.160833	0.083576	55.1234
KY426752.1	0.271112	0.22947	0.282664	0.216754	0.512134	0.569126	0.449163	0.523559	0.476441	0.509144	polyprotein	0.2623	0.3433	0.3113	0.3045	-0.16194	0.083867	55.0548
KY426753.1	0.271209	0.229179	0.282664	0.216948	0.511842	0.569126	0.448853	0.522939	0.477061	0.508989	polyprotein	0.2627	0.3427	0.3116	0.3045	-0.160542	0.083867	55.0746
KY426754.1	0.269171	0.228305	0.284508	0.218016	0.512813	0.568949	0.449334	0.525875	0.474125	0.509142	polyprotein	0.265	0.3401	0.3053	0.3103	-0.15993	0.083576	55.3113
KY426755.1	0.270918	0.229276	0.282858	0.216948	0.512134	0.568816	0.448543	0.524489	0.475511	0.508679	polyprotein	0.2619	0.3436	0.3105	0.3055	-0.159726	0.083867	54.9944
KY426756.1	0.271209	0.229276	0.282469	0.217045	0.511745	0.568816	0.448853	0.522939	0.477061	0.508834	polyprotein	0.2626	0.3433	0.3117	0.3038	-0.160425	0.083867	55.0181
KY426757.1	0.269171	0.228305	0.284314	0.21821	0.512619	0.568196	0.449473	0.525728	0.474272	0.508834	polyprotein	0.2658	0.3402	0.3048	0.3103	-0.16127	0.083867	55.3279
KY426758.1	0.271501	0.227334	0.282664	0.218501	0.509998	0.568062	0.448682	0.51845	0.48155	0.508372	polyprotein	0.2664	0.3376	0.3132	0.3043	-0.158008	0.083867	55.9056
KY426759.1	0.271112	0.229373	0.282761	0.216754	0.512134	0.569126	0.448543	0.524179	0.475821	0.508834	polyprotein	0.2619	0.3433	0.311	0.3056	-0.161211	0.083867	54.9989
KY426760.1	0.270918	0.228596	0.282664	0.217822	0.51126	0.569612	0.448062	0.52155	0.47845	0.508837	polyprotein	0.2661	0.3406	0.3099	0.3053	-0.158707	0.083867	55.1206
KY426761.1	0.26888	0.227723	0.284702	0.218695	0.512425	0.568506	0.448543	0.525728	0.474272	0.508524	polyprotein	0.2667	0.3394	0.3039	0.3113	-0.158125	0.084158	55.4896
KY426762.1	0.270918	0.228888	0.282761	0.217434	0.511648	0.569436	0.448853	0.522009	0.477991	0.509144	polyprotein	0.2648	0.3411	0.3105	0.3051	-0.160425	0.083867	55.0956
KY426763.1	0.270918	0.229179	0.282664	0.217239	0.511842	0.569436	0.449163	0.522319	0.477681	0.509299	polyprotein	0.2644	0.3418	0.3105	0.3047	-0.161124	0.083867	55.1081
KY426764.1	0.269559	0.22782	0.284217	0.218404	0.512036	0.568506	0.449473	0.523559	0.476441	0.508989	polyprotein	0.2667	0.3387	0.3065	0.3092	-0.161008	0.083867	55.3831
KY426765.1	0.268783	0.227529	0.284896	0.218792	0.512425	0.56864	0.448714	0.525256	0.474744	0.508677	polyprotein	0.2673	0.3382	0.3038	0.3118	-0.158969	0.084158	55.4531
KY426766.1	0.271015	0.229373	0.282761	0.216851	0.512134	0.569436	0.448853	0.523559	0.476441	0.509144	polyprotein	0.2622	0.3431	0.3113	0.3047	-0.159901	0.083867	55.0702
KY426767.1	0.271112	0.229373	0.282761	0.216754	0.512134	0.568506	0.449473	0.523869	0.476131	0.508989	polyprotein	0.2619	0.3433	0.3112	0.3048	-0.161765	0.083867	55.0813
KY426768.1	0.271209	0.22947	0.282664	0.216657	0.512134	0.568506	0.449163	0.524179	0.475821	0.508834	polyprotein	0.2615	0.3436	0.3113	0.305	-0.162551	0.083867	55.0906
KY426769.1	0.271209	0.228985	0.282469	0.217336	0.511454	0.568506	0.448543	0.522629	0.477371	0.508524	polyprotein	0.2638	0.3427	0.3109	0.3043	-0.16025	0.083867	55.1498
KY426770.1	0.270918	0.228985	0.282664	0.217434	0.511648	0.568816	0.448853	0.522629	0.477371	0.508834	polyprotein	0.2642	0.3423	0.3104	0.3045	-0.159464	0.083867	55.1563
LR989886.1	0.271501	0.22714	0.282664	0.218695	0.509804	0.567752	0.448992	0.517829	0.482171	0.508372	polyprotein	0.2674	0.3365	0.3128	0.3045	-0.158824	0.083576	55.9635
LR989887.1	0.271598	0.227237	0.282469	0.218695	0.509707	0.568372	0.448682	0.517209	0.482791	0.508527	polyprotein	0.2678	0.3365	0.3132	0.3037	-0.158125	0.083576	55.8943
LR989889.1	0.269171	0.22782	0.284411	0.218598	0.512231	0.56864	0.449024	0.524326	0.475674	0.508832	polyprotein	0.2669	0.3388	0.3055	0.31	-0.15926	0.084158	55.3758
LR989890.1	0.270433	0.228111	0.28344	0.218016	0.511551	0.569879	0.449024	0.520917	0.479083	0.509452	polyprotein	0.2676	0.3377	0.3089	0.3072	-0.161619	0.083576	55.4826
MF063042.1	0.270336	0.228985	0.283246	0.217434	0.512231	0.570499	0.449024	0.522467	0.477533	0.509761	polyprotein	0.2661	0.3397	0.3086	0.3067	-0.161678	0.083576	55.3824
MF063043.1	0.270142	0.228402	0.28344	0.218016	0.511842	0.570012	0.447955	0.522615	0.477385	0.508984	polyprotein	0.2668	0.339	0.3076	0.3081	-0.155242	0.083576	55.3913
MF374485.1	0.271501	0.228499	0.282858	0.217142	0.511357	0.571296	0.449473	0.518599	0.481401	0.510384	polyprotein	0.2657	0.3384	0.3136	0.303	-0.161212	0.083285	55.2993
MF991886.1	0.270142	0.228791	0.283246	0.217822	0.512036	0.570056	0.449473	0.522009	0.477991	0.509764	polyprotein	0.2676	0.3391	0.3075	0.3067	-0.161561	0.083576	55.469
MG461306.1	0.270045	0.228305	0.283828	0.217822	0.512134	0.5674	0.449334	0.524946	0.475054	0.508367	polyprotein	0.2628	0.3416	0.3088	0.308	-0.159726	0.083576	55.242
MG461307.1	0.270045	0.228499	0.283925	0.217531	0.512425	0.56771	0.449334	0.525566	0.474434	0.508522	polyprotein	0.2621	0.3419	0.3088	0.3084	-0.159726	0.083576	55.2457
MG461308.1	0.270239	0.228014	0.283731	0.218016	0.511745	0.5674	0.448094	0.524946	0.475054	0.507747	polyprotein	0.2629	0.3417	0.3088	0.308	-0.159028	0.083867	55.3402
MG461309.1	0.270336	0.22947	0.283343	0.216851	0.512813	0.569393	0.450743	0.523544	0.476456	0.510068	polyprotein	0.2635	0.3416	0.31	0.3063	-0.167327	0.083576	55.2542
MG461310.1	0.269753	0.229567	0.283731	0.216948	0.513298	0.570322	0.450434	0.524473	0.475527	0.510378	polyprotein	0.2631	0.3418	0.3092	0.307	-0.160105	0.083576	55.2714
MG461311.1	0.269851	0.22947	0.283731	0.216948	0.513201	0.570012	0.450434	0.524473	0.475527	0.510223	polyprotein	0.2631	0.3418	0.3092	0.307	-0.160192	0.083576	55.276
MG461312.1	0.269851	0.229373	0.283828	0.216948	0.513201	0.570322	0.450434	0.524164	0.475836	0.510378	polyprotein	0.263	0.3417	0.3095	0.3067	-0.159348	0.083867	55.2479
MG461313.1	0.270142	0.228111	0.283828	0.217919	0.511939	0.56709	0.449334	0.524636	0.475364	0.508212	polyprotein	0.2628	0.3412	0.3093	0.3081	-0.162434	0.083867	55.2766
MG888044.1	0.27053	0.228693	0.283246	0.217531	0.511939	0.570056	0.448543	0.522629	0.477371	0.509299	polyprotein	0.266	0.3401	0.3085	0.3071	-0.160047	0.082994	55.3756
MH727238.1	0.271307	0.228402	0.282858	0.217434	0.51126	0.570809	0.449954	0.518128	0.481872	0.510381	polyprotein	0.266	0.3379	0.314	0.3031	-0.157513	0.083285	55.2837
MH727239.1	0.271695	0.228499	0.282566	0.217239	0.511066	0.571561	0.449195	0.517348	0.482652	0.510378	polyprotein	0.266	0.3372	0.3149	0.3029	-0.15926	0.082994	55.2934
MH727240.1	0.271404	0.228402	0.282761	0.217434	0.511163	0.570809	0.449644	0.518128	0.481872	0.510226	polyprotein	0.2655	0.3382	0.3143	0.3027	-0.156989	0.083285	55.3128
MH727241.1	0.271501	0.228596	0.282761	0.217142	0.511357	0.571163	0.449612	0.51876	0.48124	0.510388	polyprotein	0.2648	0.339	0.3145	0.3027	-0.157775	0.083576	55.2045
MH727242.1	0.271501	0.228402	0.282761	0.217336	0.511163	0.571783	0.449302	0.517829	0.482171	0.510543	polyprotein	0.2664	0.3384	0.314	0.3022	-0.160047	0.082994	55.2523
MK230890.1	0.271404	0.228791	0.282469	0.217336	0.51126	0.568506	0.448853	0.521699	0.478301	0.508679	polyprotein	0.2633	0.3418	0.3125	0.3038	-0.160425	0.083867	54.9798
MK230891.1	0.269656	0.228111	0.283925	0.218307	0.512036	0.568154	0.448885	0.524164	0.475836	0.508519	polyprotein	0.2657	0.3397	0.3069	0.3089	-0.158416	0.084158	55.3848
MK230892.1	0.270918	0.229276	0.282858	0.216948	0.512134	0.568816	0.449473	0.523559	0.476441	0.509144	polyprotein	0.2624	0.3426	0.3109	0.3053	-0.1606	0.083867	55.0625
MK230893.1	0.270724	0.228693	0.282761	0.217822	0.511454	0.568372	0.448372	0.523101	0.476899	0.508372	polyprotein	0.2651	0.3418	0.3093	0.3063	-0.16025	0.084158	55.2913
MK419834.1	0.269365	0.227334	0.284217	0.219084	0.511551	0.566956	0.449163	0.523869	0.476131	0.50806	polyprotein	0.2667	0.3394	0.3065	0.3088	-0.162202	0.08445	55.4789
MK796168.1	0.270918	0.229179	0.282664	0.217239	0.511842	0.568816	0.448543	0.523559	0.476441	0.508679	polyprotein	0.2634	0.343	0.3102	0.3051	-0.16025	0.083867	55.1861
MK796169.1	0.271307	0.229082	0.282664	0.216948	0.511745	0.56864	0.448714	0.523086	0.476914	0.508677	polyprotein	0.2626	0.3422	0.3115	0.3052	-0.161212	0.083867	55.1176
MN122145.1	0.26888	0.227529	0.284605	0.218987	0.512134	0.568506	0.448543	0.524799	0.475201	0.508524	polyprotein	0.2682	0.3383	0.3037	0.3113	-0.160425	0.084158	55.4914
MN122146.1	0.269171	0.227626	0.284314	0.21889	0.511939	0.567886	0.449473	0.523869	0.476131	0.508679	polyprotein	0.2677	0.3385	0.3052	0.3099	-0.160949	0.084158	55.4162
MN122147.1	0.269559	0.228208	0.284023	0.21821	0.512231	0.56833	0.449334	0.524326	0.475674	0.508832	polyprotein	0.2658	0.3399	0.3065	0.3087	-0.161037	0.083867	55.4051
MN122148.1	0.268783	0.22714	0.284896	0.219181	0.512036	0.568506	0.448853	0.524179	0.475821	0.508679	polyprotein	0.2689	0.3372	0.3036	0.3116	-0.16028	0.084158	55.5051
MN122149.1	0.269559	0.228208	0.284023	0.21821	0.512231	0.56833	0.449334	0.524326	0.475674	0.508832	polyprotein	0.2658	0.3399	0.3065	0.3087	-0.161037	0.083867	55.3462
MN122150.1	0.269365	0.228111	0.284217	0.218307	0.512328	0.56864	0.449334	0.524326	0.475674	0.508987	polyprotein	0.2662	0.3395	0.3062	0.3091	-0.160775	0.084158	55.3431
MN122151.1	0.268783	0.227723	0.284605	0.21889	0.512328	0.56833	0.448714	0.525256	0.474744	0.508522	polyprotein	0.2672	0.3391	0.3039	0.3107	-0.158853	0.084158	55.464
MN122152.1	0.271015	0.229276	0.282761	0.216948	0.512036	0.569126	0.449163	0.523249	0.476751	0.509144	polyprotein	0.2627	0.343	0.3113	0.3045	-0.161153	0.084158	55.0163
MN122153.1	0.269559	0.228014	0.284023	0.218404	0.512036	0.56802	0.449334	0.524016	0.475984	0.508677	polyprotein	0.2662	0.3395	0.3065	0.3087	-0.160804	0.083867	55.3578
MN122154.1	0.271015	0.228985	0.282664	0.217336	0.511648	0.568196	0.448853	0.523249	0.476751	0.508524	polyprotein	0.2626	0.3429	0.3113	0.3047	-0.159726	0.083867	55.0129
MN122155.1	0.269268	0.227432	0.284314	0.218987	0.511745	0.56802	0.449334	0.523086	0.476914	0.508677	polyprotein	0.2683	0.3373	0.3053	0.3099	-0.161037	0.083867	55.4314
MN122156.1	0.268589	0.227626	0.284799	0.218987	0.512425	0.568816	0.449163	0.524799	0.475201	0.508989	polyprotein	0.2685	0.3379	0.3031	0.3114	-0.160571	0.083867	55.5233
MN122157.1	0.269365	0.228499	0.284217	0.217919	0.512716	0.56802	0.449334	0.526185	0.473815	0.508677	polyprotein	0.2643	0.3413	0.3058	0.3096	-0.161328	0.084158	55.2923
MN122158.1	0.271404	0.229179	0.282469	0.216948	0.511648	0.568816	0.448853	0.522629	0.477371	0.508834	polyprotein	0.2623	0.3429	0.3125	0.3038	-0.160425	0.083867	54.954
MN122159.1	0.269365	0.228111	0.284217	0.218307	0.512328	0.56864	0.448714	0.524946	0.475054	0.508677	polyprotein	0.2658	0.3399	0.306	0.3098	-0.160047	0.084158	55.3754
MN122160.1	0.269268	0.228014	0.284217	0.218501	0.512231	0.56802	0.449644	0.524326	0.475674	0.508832	polyprotein	0.2665	0.3391	0.3056	0.3094	-0.159988	0.083867	55.3426
MN122161.1	0.269559	0.227723	0.284023	0.218695	0.511745	0.56771	0.449334	0.523396	0.476604	0.508522	polyprotein	0.2669	0.3388	0.3065	0.3087	-0.160804	0.083867	55.471
MN122162.1	0.268589	0.227432	0.284702	0.219278	0.512134	0.568506	0.448853	0.524489	0.475511	0.508679	polyprotein	0.2689	0.3379	0.3032	0.3111	-0.15929	0.084158	55.4979
MN122163.1	0.269171	0.227334	0.284217	0.219278	0.511551	0.568196	0.448543	0.523249	0.476751	0.508369	polyprotein	0.2685	0.3379	0.3051	0.3096	-0.15763	0.084158	55.5258
MN122164.1	0.268686	0.227334	0.284702	0.219278	0.512036	0.568506	0.448853	0.524179	0.475821	0.508679	polyprotein	0.2689	0.3376	0.3036	0.3111	-0.15929	0.084158	55.4921
MN122165.1	0.269365	0.22782	0.284217	0.218598	0.512036	0.56833	0.449024	0.524016	0.475984	0.508677	polyprotein	0.2665	0.3391	0.3062	0.3092	-0.159027	0.084158	55.3805
MN122166.1	0.271209	0.229179	0.282566	0.217045	0.511745	0.568816	0.448853	0.522939	0.477061	0.508834	polyprotein	0.263	0.3429	0.3113	0.3043	-0.160513	0.083867	55.2629
MN122167.1	0.269268	0.228305	0.284314	0.218113	0.512619	0.56771	0.449334	0.526185	0.473815	0.508522	polyprotein	0.2654	0.3402	0.3046	0.3109	-0.161445	0.083867	55.3298
MN122168.1	0.269365	0.228111	0.284217	0.218307	0.512328	0.56833	0.448404	0.525566	0.474434	0.508367	polyprotein	0.2651	0.3406	0.306	0.3098	-0.159115	0.084158	55.383
MN122169.1	0.269074	0.227529	0.284411	0.218987	0.511939	0.568816	0.448543	0.523869	0.476131	0.508679	polyprotein	0.2682	0.3383	0.3045	0.3097	-0.15862	0.083867	55.5196
MN122170.1	0.271015	0.229179	0.282664	0.217142	0.511842	0.568506	0.449163	0.523249	0.476751	0.508834	polyprotein	0.2625	0.3428	0.3113	0.3047	-0.160134	0.083867	54.9729
MN122172.1	0.271209	0.228985	0.282761	0.217045	0.511745	0.56864	0.448714	0.523086	0.476914	0.508677	polyprotein	0.263	0.3418	0.3111	0.3056	-0.161212	0.083867	55.1222
MN122173.1	0.269365	0.228305	0.284217	0.218113	0.512522	0.56833	0.449644	0.524946	0.475054	0.508987	polyprotein	0.2654	0.3402	0.306	0.309	-0.161415	0.083867	55.3866
MN122174.1	0.271209	0.229082	0.282566	0.217142	0.511648	0.569126	0.448233	0.522939	0.477061	0.508679	polyprotein	0.2634	0.3427	0.311	0.3048	-0.161619	0.083576	55.0868
MN122175.1	0.268589	0.227626	0.284799	0.218987	0.512425	0.568372	0.448992	0.525581	0.474419	0.508682	polyprotein	0.2675	0.3391	0.3033	0.3111	-0.160047	0.084158	55.4878
MN122176.1	0.271015	0.229276	0.282664	0.217045	0.511939	0.568506	0.449163	0.523559	0.476441	0.508834	polyprotein	0.2622	0.3431	0.3113	0.3047	-0.160134	0.083867	54.975
MN122177.1	0.271015	0.228791	0.282858	0.217336	0.511648	0.568816	0.448543	0.522939	0.477061	0.508679	polyprotein	0.2633	0.3418	0.3109	0.3055	-0.159726	0.083867	55.0368
MN122178.1	0.269268	0.228596	0.284314	0.217822	0.51291	0.56864	0.448714	0.526805	0.473195	0.508677	polyprotein	0.2636	0.3417	0.3057	0.31	-0.157775	0.084158	55.413
MN122179.1	0.271307	0.229082	0.282664	0.216948	0.511745	0.56864	0.448404	0.523396	0.476604	0.508522	polyprotein	0.2623	0.3425	0.3115	0.3052	-0.160513	0.083867	55.0853
MN122180.1	0.269171	0.227626	0.284411	0.218792	0.512036	0.56802	0.449334	0.524016	0.475984	0.508677	polyprotein	0.2676	0.3381	0.305	0.3103	-0.160804	0.083867	55.4164
MN122181.1	0.271209	0.229082	0.282761	0.216948	0.511842	0.56833	0.448714	0.523706	0.476294	0.508522	polyprotein	0.2623	0.3425	0.3111	0.3056	-0.161212	0.083867	55.1011
MN122182.1	0.269171	0.227432	0.284411	0.218987	0.511842	0.568816	0.448853	0.523249	0.476751	0.508834	polyprotein	0.2682	0.3379	0.3053	0.3094	-0.15862	0.083867	55.4617
MN122183.1	0.269462	0.227917	0.284023	0.218598	0.511939	0.56833	0.449024	0.523706	0.476294	0.508677	polyprotein	0.2669	0.3391	0.3061	0.3088	-0.159522	0.083867	55.3942
MN122184.1	0.269462	0.228111	0.28412	0.218307	0.512231	0.56833	0.449644	0.524016	0.475984	0.508987	polyprotein	0.2665	0.3391	0.3061	0.3091	-0.161736	0.083867	55.3495
MN122185.1	0.268589	0.227626	0.284799	0.218987	0.512425	0.568816	0.448853	0.525108	0.474892	0.508834	polyprotein	0.2682	0.3383	0.3032	0.3116	-0.159522	0.084158	55.4458
MN122186.1	0.269074	0.227432	0.284411	0.219084	0.511842	0.568816	0.448853	0.523249	0.476751	0.508834	polyprotein	0.2689	0.3376	0.3047	0.3099	-0.159639	0.084158	55.4491
MN122187.1	0.268686	0.227626	0.284702	0.218987	0.512328	0.568816	0.448853	0.524799	0.475201	0.508834	polyprotein	0.2682	0.3383	0.3036	0.3111	-0.159522	0.084158	55.4944
MN122188.1	0.271015	0.229082	0.282566	0.217336	0.511648	0.568682	0.448992	0.522791	0.477209	0.508837	polyprotein	0.263	0.3429	0.3114	0.304	-0.15929	0.083576	55.0853
MN122189.1	0.271015	0.229664	0.282664	0.216657	0.512328	0.569436	0.448853	0.524179	0.475821	0.509144	polyprotein	0.2615	0.3444	0.3113	0.3043	-0.160978	0.083576	55.0263
MN122190.1	0.270918	0.229276	0.282761	0.217045	0.512036	0.568816	0.448543	0.524179	0.475821	0.508679	polyprotein	0.2627	0.3434	0.3102	0.3055	-0.16025	0.083867	55.1846
MN122191.1	0.269656	0.228014	0.284023	0.218307	0.512036	0.56864	0.448714	0.524016	0.475984	0.508677	polyprotein	0.2658	0.3395	0.3071	0.3089	-0.160047	0.084158	55.3521
MN122192.1	0.270918	0.229179	0.282761	0.217142	0.511939	0.569436	0.448543	0.523249	0.476751	0.508989	polyprotein	0.2633	0.3425	0.3104	0.305	-0.159115	0.083285	55.0729
MN122193.1	0.269462	0.228111	0.28412	0.218307	0.512231	0.56833	0.449334	0.524326	0.475674	0.508832	polyprotein	0.2662	0.3395	0.3061	0.3091	-0.161037	0.083867	55.384
MN122194.1	0.269268	0.227723	0.284314	0.218695	0.512036	0.56833	0.449024	0.524016	0.475984	0.508677	polyprotein	0.2672	0.3384	0.3053	0.3099	-0.160338	0.083867	55.4156
MN122195.1	0.269656	0.228111	0.283828	0.218404	0.511939	0.56833	0.449334	0.523396	0.476604	0.508832	polyprotein	0.2665	0.3395	0.3069	0.3079	-0.161037	0.083867	55.3915
MN122196.1	0.271209	0.229567	0.282566	0.216657	0.512134	0.568816	0.449163	0.523869	0.476131	0.508989	polyprotein	0.2615	0.344	0.3118	0.3043	-0.162231	0.084158	55.0041
MN122197.1	0.269171	0.228111	0.284411	0.218307	0.512522	0.56802	0.449644	0.525256	0.474744	0.508832	polyprotein	0.2658	0.3399	0.3052	0.3098	-0.161415	0.083867	55.4114
MN122198.1	0.271209	0.228985	0.282566	0.217239	0.511551	0.568816	0.449163	0.522009	0.477991	0.508989	polyprotein	0.2633	0.342	0.3121	0.3038	-0.1606	0.083867	55.1318
MN122199.1	0.269171	0.227917	0.284411	0.218501	0.512328	0.56864	0.449024	0.524636	0.475364	0.508832	polyprotein	0.2665	0.3391	0.3055	0.31	-0.15926	0.084158	55.3685
MN122200.1	0.269074	0.22782	0.284508	0.218598	0.512328	0.568196	0.449163	0.525108	0.474892	0.508679	polyprotein	0.2663	0.3396	0.305	0.31	-0.157979	0.083867	55.3516
MN122201.1	0.269074	0.227626	0.284411	0.21889	0.512036	0.568506	0.448853	0.524179	0.475821	0.508679	polyprotein	0.2682	0.3387	0.3044	0.3102	-0.159726	0.08445	55.4329
MN122202.1	0.269365	0.228111	0.284217	0.218307	0.512328	0.56864	0.449024	0.524636	0.475364	0.508832	polyprotein	0.2658	0.3399	0.3062	0.3092	-0.15926	0.084158	55.3468
MN122203.1	0.271112	0.228985	0.282664	0.217239	0.511648	0.567886	0.449163	0.523249	0.476751	0.508524	polyprotein	0.263	0.3429	0.311	0.3048	-0.162027	0.084158	55.0709
MN122204.1	0.269365	0.227723	0.284217	0.218695	0.511939	0.56833	0.449024	0.523706	0.476294	0.508677	polyprotein	0.2672	0.3384	0.3057	0.3096	-0.159522	0.083867	55.4333
MN122205.1	0.269268	0.228305	0.284314	0.218113	0.512619	0.56833	0.449644	0.525256	0.474744	0.508987	polyprotein	0.2654	0.3402	0.3056	0.3094	-0.161415	0.083867	55.3965
MN122206.1	0.268686	0.227529	0.284702	0.219084	0.512231	0.568816	0.448853	0.524489	0.475511	0.508834	polyprotein	0.2685	0.3383	0.3034	0.3106	-0.157542	0.083867	55.5221
MN122208.1	0.269365	0.228208	0.284217	0.21821	0.512425	0.56833	0.449024	0.525256	0.474744	0.508677	polyprotein	0.2654	0.3402	0.3058	0.3096	-0.15926	0.084158	55.3152
MN122209.1	0.269268	0.227917	0.284314	0.218501	0.512231	0.56864	0.449024	0.524326	0.475674	0.508832	polyprotein	0.2665	0.3391	0.3058	0.3096	-0.159814	0.083867	55.3844
MN122210.1	0.269268	0.228111	0.284314	0.218307	0.512425	0.5674	0.449334	0.525875	0.474125	0.508367	polyprotein	0.2662	0.3395	0.3043	0.3114	-0.162697	0.084158	55.3927
MN122211.1	0.268686	0.227334	0.284702	0.219278	0.512036	0.568816	0.448853	0.523869	0.476131	0.508834	polyprotein	0.2693	0.3372	0.3036	0.3111	-0.159522	0.084158	55.4816
MN122212.1	0.269462	0.228014	0.284023	0.218501	0.512036	0.56771	0.449334	0.524326	0.475674	0.508522	polyprotein	0.2665	0.3395	0.3058	0.3094	-0.16124	0.084158	55.3693
MN122213.1	0.271209	0.229082	0.282469	0.217239	0.511551	0.568506	0.448543	0.522939	0.477061	0.508524	polyprotein	0.2638	0.3423	0.3105	0.3052	-0.160891	0.083867	55.1926
MN122214.1	0.2682	0.227432	0.285284	0.219084	0.512716	0.567886	0.449163	0.526658	0.473342	0.508524	polyprotein	0.2675	0.3388	0.302	0.3132	-0.158853	0.084158	55.4488
MN122215.1	0.270918	0.229664	0.282664	0.216754	0.512328	0.569126	0.448853	0.524489	0.475511	0.508989	polyprotein	0.2619	0.3444	0.3105	0.3047	-0.160425	0.083867	55.022
MN122216.1	0.269074	0.227917	0.284411	0.218598	0.512328	0.56833	0.449644	0.524326	0.475674	0.508987	polyprotein	0.2669	0.3391	0.3052	0.3093	-0.161503	0.083867	55.4516
MN122217.1	0.269365	0.227917	0.284314	0.218404	0.512231	0.56833	0.449334	0.524326	0.475674	0.508832	polyprotein	0.2665	0.3391	0.3057	0.3095	-0.162784	0.083576	55.4543
MN122218.1	0.269074	0.228014	0.284508	0.218404	0.512522	0.56833	0.450263	0.524326	0.475674	0.509297	polyprotein	0.2669	0.3388	0.3052	0.3098	-0.159726	0.083576	55.3852
MN122219.1	0.269559	0.227917	0.28412	0.218404	0.512036	0.56802	0.449334	0.524016	0.475984	0.508677	polyprotein	0.2665	0.3391	0.3061	0.3091	-0.161153	0.083867	55.2927
MN122220.1	0.26888	0.227723	0.284508	0.21889	0.512231	0.568506	0.448853	0.524799	0.475201	0.508679	polyprotein	0.2678	0.339	0.3039	0.3103	-0.159639	0.084158	55.4446
MN122221.1	0.269462	0.228208	0.284217	0.218113	0.512425	0.56864	0.449024	0.524946	0.475054	0.508832	polyprotein	0.2651	0.3402	0.3066	0.3092	-0.15926	0.084158	55.3724
MN122222.1	0.269171	0.228111	0.284411	0.218307	0.512522	0.56802	0.449954	0.524946	0.475054	0.508987	polyprotein	0.2657	0.3397	0.3056	0.3094	-0.16159	0.083867	55.4514
MN122223.1	0.269171	0.227917	0.284411	0.218501	0.512328	0.56864	0.448714	0.524946	0.475054	0.508677	polyprotein	0.267	0.3389	0.3047	0.3109	-0.161561	0.083867	55.4841
MN122224.1	0.268492	0.227432	0.284896	0.219181	0.512328	0.568816	0.449163	0.524489	0.475511	0.508989	polyprotein	0.2689	0.3376	0.3031	0.3114	-0.158736	0.084158	55.5037
MN122225.1	0.269559	0.22782	0.28412	0.218501	0.511939	0.56833	0.449644	0.523086	0.476914	0.508987	polyprotein	0.2665	0.3388	0.3071	0.3082	-0.160454	0.083867	55.4055
MN122226.1	0.269268	0.228305	0.284314	0.218113	0.512619	0.56833	0.449644	0.525256	0.474744	0.508987	polyprotein	0.2654	0.3402	0.3056	0.3094	-0.161415	0.083867	55.3582
MN122227.1	0.26888	0.227626	0.284508	0.218987	0.512134	0.568682	0.448992	0.524341	0.475659	0.508837	polyprotein	0.2679	0.3388	0.3043	0.31	-0.157775	0.084158	55.437
MN122228.1	0.269462	0.22782	0.284217	0.218501	0.512036	0.56802	0.449334	0.524016	0.475984	0.508677	polyprotein	0.2669	0.3388	0.3057	0.3095	-0.161153	0.083867	55.3078
MN122230.1	0.268686	0.227334	0.284896	0.219084	0.512231	0.568506	0.447923	0.525728	0.474272	0.508215	polyprotein	0.2678	0.3387	0.303	0.3122	-0.158562	0.08445	55.4663
MN122231.1	0.269365	0.227529	0.284411	0.218695	0.511939	0.568506	0.448543	0.524179	0.475821	0.508524	polyprotein	0.2667	0.339	0.306	0.3096	-0.159057	0.08445	55.4286
MN122232.1	0.269462	0.227626	0.284314	0.218598	0.511939	0.568506	0.448853	0.523869	0.476131	0.508679	polyprotein	0.2667	0.339	0.3062	0.3091	-0.158649	0.084158	55.4243
MN122233.1	0.269171	0.227626	0.284508	0.218695	0.512134	0.568196	0.448853	0.524799	0.475201	0.508524	polyprotein	0.2667	0.339	0.3052	0.3105	-0.15993	0.08445	55.5596
MN122234.1	0.269171	0.22782	0.284411	0.218598	0.512231	0.56864	0.449334	0.524016	0.475984	0.508987	polyprotein	0.2676	0.3381	0.305	0.3103	-0.161037	0.083867	55.4071
MN122235.1	0.271501	0.229082	0.282372	0.217045	0.511454	0.568196	0.448853	0.522629	0.477371	0.508524	polyprotein	0.2623	0.3429	0.3125	0.304	-0.160338	0.083867	54.9561
MN122236.1	0.268589	0.227723	0.284799	0.21889	0.512522	0.568816	0.448853	0.525418	0.474582	0.508834	polyprotein	0.2678	0.3387	0.3032	0.3116	-0.159522	0.084158	55.4728
MN122237.1	0.26888	0.227626	0.284702	0.218792	0.512328	0.568463	0.449195	0.524473	0.475527	0.508829	polyprotein	0.2679	0.3376	0.3041	0.3114	-0.160367	0.083867	55.3854
MN122238.1	0.268977	0.228305	0.284508	0.21821	0.512813	0.567886	0.449473	0.526658	0.473342	0.508679	polyprotein	0.2652	0.3414	0.3042	0.3099	-0.161328	0.083576	55.3782
MN122239.1	0.269559	0.227917	0.283925	0.218598	0.511842	0.56833	0.449024	0.523396	0.476604	0.508677	polyprotein	0.2665	0.3395	0.307	0.308	-0.15926	0.084158	55.2857
MN122240.1	0.269171	0.227917	0.284314	0.218598	0.512231	0.56802	0.448714	0.525256	0.474744	0.508367	polyprotein	0.2671	0.3394	0.3042	0.3109	-0.161648	0.084158	55.4647
MN122241.1	0.269268	0.227917	0.284314	0.218501	0.512231	0.56864	0.449024	0.524326	0.475674	0.508832	polyprotein	0.2665	0.3391	0.3058	0.3096	-0.15926	0.084158	55.339
MN122242.1	0.269268	0.227917	0.284314	0.218501	0.512231	0.568154	0.448885	0.524783	0.475217	0.508519	polyprotein	0.2664	0.339	0.3053	0.3106	-0.158416	0.084158	55.3787
MN122243.1	0.269074	0.22782	0.284508	0.218598	0.512328	0.56864	0.449334	0.524326	0.475674	0.508987	polyprotein	0.2672	0.3384	0.305	0.3102	-0.161124	0.083867	55.4158
MN122244.1	0.269074	0.22782	0.284605	0.218501	0.512425	0.568506	0.448853	0.525418	0.474582	0.508679	polyprotein	0.2664	0.3394	0.3047	0.3109	-0.159435	0.084158	55.5313
MN122245.1	0.268783	0.227626	0.284605	0.218987	0.512231	0.568506	0.448853	0.524799	0.475201	0.508679	polyprotein	0.2682	0.3387	0.3036	0.3107	-0.159639	0.084158	55.3721
MN122246.1	0.269268	0.22782	0.284411	0.218501	0.512231	0.568196	0.448853	0.525108	0.474892	0.508524	polyprotein	0.2664	0.3394	0.3051	0.3105	-0.159552	0.084158	55.5196
MN122247.1	0.269559	0.228111	0.284023	0.218307	0.512134	0.56802	0.449334	0.524326	0.475674	0.508677	polyprotein	0.2662	0.3395	0.3061	0.3091	-0.161037	0.083867	55.3397
MN122248.1	0.269365	0.227626	0.284314	0.218695	0.511939	0.568196	0.449473	0.523559	0.476441	0.508834	polyprotein	0.2673	0.3382	0.306	0.3099	-0.161182	0.084158	55.4626
MN122249.1	0.268589	0.227432	0.284702	0.219278	0.512134	0.568816	0.448853	0.524179	0.475821	0.508834	polyprotein	0.2689	0.3376	0.3037	0.3113	-0.158561	0.084158	55.4816
MN122250.1	0.269462	0.227917	0.284314	0.218307	0.512231	0.568196	0.449163	0.524799	0.475201	0.508679	polyprotein	0.2659	0.3393	0.3058	0.3102	-0.160192	0.083867	55.3191
MN122251.1	0.269948	0.228402	0.283634	0.218016	0.512036	0.568154	0.449504	0.523544	0.476456	0.508829	polyprotein	0.2653	0.3401	0.3079	0.3075	-0.160978	0.083867	55.2892
MN122252.1	0.269559	0.228111	0.284023	0.218307	0.512134	0.56864	0.449334	0.523706	0.476294	0.508987	polyprotein	0.2665	0.3395	0.3065	0.3083	-0.16028	0.083867	55.3249
MN122253.1	0.269462	0.22782	0.284314	0.218404	0.512134	0.56802	0.449024	0.524636	0.475364	0.508522	polyprotein	0.2658	0.3395	0.3063	0.3099	-0.159348	0.08445	55.3645
MN122254.1	0.268686	0.227043	0.284702	0.219569	0.511745	0.568506	0.448853	0.523249	0.476751	0.508679	polyprotein	0.27	0.3365	0.3036	0.3111	-0.159522	0.084158	55.5181
MN122255.1	0.269462	0.228402	0.28412	0.218016	0.512522	0.56864	0.448714	0.525566	0.474434	0.508677	polyprotein	0.2647	0.341	0.3063	0.3094	-0.160047	0.084158	55.3228
MN122256.1	0.269559	0.227723	0.284023	0.218695	0.511745	0.568463	0.448575	0.523234	0.476766	0.508519	polyprotein	0.2668	0.3387	0.3069	0.3088	-0.158358	0.083867	55.4362
MN813489.1	0.271209	0.227043	0.282566	0.219181	0.50961	0.56709	0.448404	0.518128	0.481872	0.507747	polyprotein	0.2663	0.3371	0.3135	0.3041	-0.153262	0.084158	55.7238
MN813490.1	0.26888	0.227334	0.284799	0.218987	0.512134	0.568196	0.448853	0.524799	0.475201	0.508524	polyprotein	0.2682	0.3376	0.3036	0.312	-0.159755	0.084158	55.5104
MN813491.1	0.270239	0.230052	0.283537	0.216172	0.51359	0.570056	0.448853	0.527588	0.472412	0.509454	polyprotein	0.2609	0.3448	0.3079	0.3082	-0.161503	0.083576	55.0814
MN813492.1	0.271404	0.228791	0.282761	0.217045	0.511551	0.571606	0.449163	0.519219	0.480781	0.510384	polyprotein	0.265	0.3391	0.3136	0.3031	-0.160396	0.083285	55.2892
MT188658.1	0.268686	0.227334	0.284896	0.219084	0.512231	0.568506	0.448853	0.524799	0.475201	0.508679	polyprotein	0.2685	0.3376	0.3032	0.312	-0.159639	0.084158	55.4989
MT241508.1	0.270045	0.230052	0.283634	0.216269	0.513687	0.570056	0.448853	0.527898	0.472102	0.509454	polyprotein	0.2613	0.3448	0.3071	0.3086	-0.161503	0.083576	55.0913
MT580899.1	0.270821	0.229082	0.283052	0.217045	0.512134	0.568816	0.449783	0.523249	0.476751	0.509299	polyprotein	0.2623	0.3422	0.3113	0.3051	-0.160949	0.083867	55.0617
MT784898.1	0.270239	0.228305	0.283731	0.217725	0.512036	0.568949	0.449644	0.522777	0.477223	0.509297	polyprotein	0.2663	0.3378	0.3079	0.3095	-0.160833	0.083867	55.3896
MT863562.1	0.269948	0.228014	0.283634	0.218404	0.511648	0.567886	0.449473	0.522939	0.477061	0.508679	polyprotein	0.2663	0.3396	0.3079	0.3074	-0.161182	0.084158	55.44
MW164634.1	0.270433	0.229082	0.283149	0.217336	0.512231	0.570189	0.449334	0.522467	0.477533	0.509761	polyprotein	0.2661	0.3397	0.3084	0.3066	-0.161241	0.083285	55.4239
MW164636.1	0.270336	0.229373	0.283246	0.217045	0.512619	0.570322	0.449195	0.523544	0.476456	0.509758	polyprotein	0.2649	0.3407	0.3083	0.3069	-0.160571	0.083285	55.3961
MW164638.1	0.270045	0.229179	0.28344	0.217336	0.512619	0.570499	0.449024	0.523706	0.476294	0.509761	polyprotein	0.2651	0.341	0.308	0.307	-0.159377	0.083576	55.3775
MW164639.1	0.270336	0.229276	0.283246	0.217142	0.512522	0.570322	0.449195	0.523234	0.476766	0.509758	polyprotein	0.2652	0.3403	0.3083	0.3069	-0.160571	0.083285	55.4046
MW164643.1	0.270142	0.229664	0.28344	0.216754	0.513104	0.570942	0.448885	0.524783	0.475217	0.509913	polyprotein	0.2635	0.3423	0.3082	0.3068	-0.158154	0.083285	55.3214
MW164644.1	0.270239	0.229373	0.283343	0.217045	0.512716	0.570632	0.448885	0.523854	0.476146	0.509758	polyprotein	0.2642	0.3416	0.3085	0.3064	-0.158154	0.083285	55.3843
MW164646.1	0.270433	0.229082	0.283343	0.217142	0.512425	0.569879	0.449024	0.523706	0.476294	0.509452	polyprotein	0.2641	0.3414	0.309	0.3065	-0.158678	0.083867	55.3331
MW164648.1	0.270627	0.229276	0.283149	0.216948	0.512425	0.570499	0.449334	0.522777	0.477223	0.509916	polyprotein	0.2646	0.3405	0.3095	0.3061	-0.161328	0.083285	55.4267
MW164649.1	0.270239	0.229276	0.28344	0.217045	0.512716	0.570189	0.449954	0.523396	0.476604	0.510071	polyprotein	0.2651	0.3406	0.3084	0.3069	-0.162027	0.083576	55.3534
MW164651.1	0.270239	0.228888	0.283537	0.217336	0.512425	0.570189	0.449024	0.523396	0.476604	0.509606	polyprotein	0.265	0.3405	0.3084	0.3072	-0.157309	0.083576	55.352
MW164652.1	0.27053	0.228791	0.283149	0.217531	0.511939	0.570189	0.449334	0.521537	0.478463	0.509761	polyprotein	0.2668	0.3387	0.3088	0.3066	-0.161241	0.083285	55.4807
MW164653.1	0.270336	0.229276	0.28344	0.216948	0.512716	0.570189	0.449334	0.524016	0.475984	0.509761	polyprotein	0.2639	0.3416	0.3088	0.3067	-0.158008	0.083576	55.3326
MW164654.1	0.27053	0.229276	0.283149	0.217045	0.512425	0.570189	0.449334	0.523086	0.476914	0.509761	polyprotein	0.265	0.3405	0.3088	0.3066	-0.161241	0.083285	55.3967
MW164655.1	0.270433	0.228791	0.283246	0.217531	0.512036	0.569879	0.449024	0.522467	0.477533	0.509452	polyprotein	0.2654	0.3402	0.3092	0.3062	-0.159115	0.083576	55.3969
MW164656.1	0.270142	0.229082	0.28344	0.217336	0.512522	0.570499	0.449024	0.523396	0.476604	0.509761	polyprotein	0.2651	0.341	0.3084	0.3066	-0.158387	0.083576	55.3912
MW164657.1	0.270336	0.228888	0.283246	0.217531	0.512134	0.570189	0.449024	0.522467	0.477533	0.509606	polyprotein	0.2658	0.3402	0.3088	0.3062	-0.159115	0.083576	55.3876
MW164661.1	0.269948	0.228791	0.283634	0.217628	0.512425	0.570366	0.449473	0.522939	0.477061	0.509919	polyprotein	0.2669	0.3391	0.3071	0.308	-0.161677	0.083576	55.4401
MW164665.1	0.270239	0.229276	0.283343	0.217142	0.512619	0.570632	0.448885	0.523544	0.476456	0.509758	polyprotein	0.2646	0.3412	0.3085	0.3064	-0.158154	0.083285	55.3656
MW164667.1	0.270142	0.22947	0.283343	0.217045	0.512813	0.570455	0.449055	0.524001	0.475999	0.509755	polyprotein	0.2645	0.3414	0.308	0.3067	-0.158911	0.083285	55.3828
MW164669.1	0.270239	0.229179	0.283246	0.217336	0.512425	0.570189	0.449334	0.523086	0.476914	0.509761	polyprotein	0.2657	0.3401	0.308	0.307	-0.16127	0.083285	55.3647
MW164670.1	0.270239	0.229373	0.283246	0.217142	0.512619	0.570189	0.449334	0.523706	0.476294	0.509761	polyprotein	0.265	0.3408	0.308	0.307	-0.16127	0.083285	55.3793
MW164671.1	0.270336	0.229082	0.283149	0.217434	0.512231	0.569879	0.449334	0.522777	0.477223	0.509606	polyprotein	0.2661	0.3401	0.308	0.3066	-0.161241	0.083285	55.4091
MW164674.1	0.270239	0.229082	0.283246	0.217434	0.512328	0.570189	0.449024	0.523086	0.476914	0.509606	polyprotein	0.2654	0.341	0.3084	0.3062	-0.159115	0.083576	55.3494
MW164677.1	0.270336	0.229373	0.28344	0.216851	0.512813	0.570499	0.449334	0.524016	0.475984	0.509916	polyprotein	0.2639	0.3416	0.3088	0.3067	-0.158008	0.083576	55.2843
MW164678.1	0.270336	0.229276	0.283149	0.217239	0.512425	0.570189	0.449024	0.523396	0.476604	0.509606	polyprotein	0.265	0.3408	0.3085	0.3067	-0.160221	0.083576	55.354
MW164680.1	0.270433	0.229082	0.283052	0.217434	0.512134	0.570189	0.448714	0.522777	0.477223	0.509452	polyprotein	0.2655	0.3411	0.3088	0.3058	-0.160018	0.083576	55.4025
MW164684.1	0.27053	0.228888	0.282955	0.217628	0.511842	0.570189	0.449334	0.521227	0.478773	0.509761	polyprotein	0.2672	0.339	0.3088	0.3058	-0.161241	0.083285	55.4339
MW164686.1	0.270142	0.229082	0.283731	0.217045	0.512813	0.569879	0.450263	0.523706	0.476294	0.510071	polyprotein	0.2645	0.34	0.3083	0.3076	-0.161066	0.083285	55.4134
MW164687.1	0.27053	0.228791	0.283149	0.217531	0.511939	0.569569	0.449334	0.522157	0.477843	0.509452	polyprotein	0.2665	0.3391	0.3085	0.3072	-0.163133	0.083576	55.4307
MW164688.1	0.270433	0.229179	0.283343	0.217045	0.512522	0.570189	0.449954	0.522777	0.477223	0.510071	polyprotein	0.2649	0.34	0.309	0.3066	-0.159814	0.083285	55.4306
MW164689.1	0.270142	0.228985	0.28344	0.217434	0.512425	0.569879	0.449024	0.523706	0.476294	0.509452	polyprotein	0.2651	0.341	0.308	0.307	-0.158882	0.083576	55.3647
MW164690.1	0.270142	0.229082	0.283634	0.217142	0.512716	0.570189	0.449954	0.523396	0.476604	0.510071	polyprotein	0.2652	0.3396	0.308	0.3077	-0.162202	0.083285	55.3924
MW164691.1	0.270142	0.228693	0.283537	0.217628	0.512231	0.569569	0.449644	0.522777	0.477223	0.509606	polyprotein	0.266	0.3389	0.308	0.3077	-0.162027	0.083285	55.4548
MW164693.1	0.270239	0.228791	0.283537	0.217434	0.512328	0.569569	0.449954	0.522777	0.477223	0.509761	polyprotein	0.266	0.3389	0.308	0.3077	-0.161969	0.083285	55.4104
MW164694.1	0.270336	0.228596	0.28344	0.217628	0.512036	0.569569	0.449954	0.521847	0.478153	0.509761	polyprotein	0.2663	0.3382	0.3088	0.3073	-0.162726	0.083285	55.4429
MW164695.1	0.269948	0.228888	0.283537	0.217628	0.512425	0.570189	0.449334	0.523086	0.476914	0.509761	polyprotein	0.2661	0.3401	0.3076	0.307	-0.15929	0.083576	55.4331
MW164697.1	0.269948	0.228985	0.283828	0.217239	0.512813	0.570499	0.449954	0.523396	0.476604	0.510226	polyprotein	0.2656	0.3393	0.3076	0.3081	-0.161474	0.083285	55.3654
MW164698.1	0.270433	0.229082	0.283052	0.217434	0.512134	0.569569	0.448714	0.523396	0.476604	0.509142	polyprotein	0.2651	0.3413	0.3085	0.3063	-0.160629	0.083576	55.3521
MW164699.1	0.269948	0.229276	0.283731	0.217045	0.513007	0.570499	0.449644	0.524326	0.475674	0.510071	polyprotein	0.2653	0.3401	0.307	0.3085	-0.163075	0.083285	55.3804
MW164700.1	0.270239	0.228791	0.283537	0.217434	0.512328	0.570189	0.449954	0.522157	0.477843	0.510071	polyprotein	0.2663	0.3385	0.3084	0.3073	-0.162202	0.083285	55.4328
MW164702.1	0.270239	0.228499	0.283343	0.217919	0.511842	0.569879	0.448404	0.522467	0.477533	0.509142	polyprotein	0.2665	0.3395	0.3081	0.3072	-0.158969	0.083576	55.4314
MW164704.1	0.270239	0.228888	0.283537	0.217336	0.512425	0.570499	0.449954	0.522157	0.477843	0.510226	polyprotein	0.266	0.3389	0.3088	0.3068	-0.162289	0.083285	55.3834
MW164706.1	0.270239	0.228791	0.283634	0.217336	0.512425	0.570189	0.449954	0.522467	0.477533	0.510071	polyprotein	0.266	0.3385	0.3084	0.3077	-0.162202	0.083285	55.4439
MW164708.1	0.270627	0.228693	0.283052	0.217628	0.511745	0.569879	0.449644	0.520917	0.479083	0.509761	polyprotein	0.2672	0.3383	0.3092	0.3062	-0.161706	0.083285	55.4521
MW164712.1	0.269948	0.228791	0.283731	0.217531	0.512522	0.570189	0.449954	0.522777	0.477223	0.510071	polyprotein	0.2667	0.3385	0.3074	0.3083	-0.161852	0.083576	55.4261
MW164713.1	0.270433	0.229179	0.28344	0.216948	0.512619	0.568949	0.449954	0.524326	0.475674	0.509452	polyprotein	0.2643	0.3406	0.3081	0.3083	-0.164968	0.083867	55.379
MW164714.1	0.270336	0.229276	0.283343	0.217045	0.512619	0.570809	0.449024	0.523396	0.476604	0.509916	polyprotein	0.265	0.3405	0.3084	0.3072	-0.158998	0.083285	55.4048
MW164715.1	0.270045	0.229082	0.283537	0.217336	0.512619	0.569879	0.449644	0.523706	0.476294	0.509761	polyprotein	0.2652	0.34	0.3079	0.3081	-0.160746	0.083867	55.3949
MW164722.1	0.270239	0.228693	0.28344	0.217628	0.512134	0.570056	0.450403	0.521389	0.478611	0.510229	polyprotein	0.2667	0.3385	0.309	0.3063	-0.163337	0.083576	55.4492
MW164725.1	0.270045	0.228985	0.283731	0.217239	0.512716	0.570676	0.450403	0.522629	0.477371	0.510539	polyprotein	0.2656	0.3393	0.3085	0.307	-0.16293	0.083285	55.3877
MW164726.1	0.270239	0.228693	0.283828	0.217239	0.512522	0.568949	0.449644	0.524326	0.475674	0.509297	polyprotein	0.265	0.339	0.3075	0.3101	-0.16325	0.083867	55.4112
MW164727.1	0.269948	0.228888	0.283731	0.217434	0.512619	0.570056	0.450713	0.522629	0.477371	0.510384	polyprotein	0.266	0.3389	0.3081	0.3074	-0.162522	0.083576	55.3742
MW164728.1	0.269851	0.228791	0.283925	0.217434	0.512716	0.570056	0.450403	0.523249	0.476751	0.510229	polyprotein	0.266	0.3389	0.3075	0.3084	-0.163337	0.083576	55.3767
MW164729.1	0.270142	0.228888	0.283634	0.217336	0.512522	0.570499	0.450263	0.522157	0.477843	0.510381	polyprotein	0.2663	0.3385	0.3084	0.3072	-0.162988	0.083285	55.4113
MW164730.1	0.269753	0.228791	0.283925	0.217531	0.512716	0.570499	0.449334	0.523706	0.476294	0.509916	polyprotein	0.266	0.3393	0.307	0.3088	-0.158911	0.083576	55.4007
MW164731.1	0.270142	0.228888	0.283537	0.217434	0.512425	0.570189	0.450263	0.522157	0.477843	0.510226	polyprotein	0.2662	0.3384	0.3084	0.3073	-0.16127	0.083285	55.4141
MW164734.1	0.269851	0.229179	0.283828	0.217142	0.513007	0.570499	0.450573	0.523396	0.476604	0.510536	polyprotein	0.2655	0.3395	0.3076	0.3076	-0.162085	0.083285	55.4065
MW164736.1	0.270724	0.229179	0.283149	0.216948	0.512328	0.569879	0.449024	0.523396	0.476604	0.509452	polyprotein	0.2639	0.3408	0.3095	0.3066	-0.159901	0.083285	55.3829
MW164738.1	0.270239	0.228596	0.28344	0.217725	0.512036	0.569569	0.449024	0.522777	0.477223	0.509297	polyprotein	0.2664	0.3394	0.3079	0.3077	-0.160396	0.083867	55.4302
MW164740.1	0.270627	0.229373	0.283246	0.216754	0.512619	0.570056	0.449473	0.523869	0.476131	0.509764	polyprotein	0.2636	0.3413	0.3093	0.3066	-0.161998	0.083285	55.4134
MW164741.1	0.270433	0.228791	0.283343	0.217434	0.512134	0.570322	0.449504	0.521685	0.478315	0.509913	polyprotein	0.2659	0.3391	0.3093	0.3061	-0.159086	0.083285	55.5321
MW164743.1	0.270336	0.228596	0.28344	0.217628	0.512036	0.568949	0.449954	0.522467	0.477533	0.509452	polyprotein	0.2656	0.3393	0.3088	0.3069	-0.161969	0.083285	55.4245
MW164746.1	0.269948	0.228402	0.283731	0.217919	0.512134	0.569879	0.449644	0.522157	0.477843	0.509761	polyprotein	0.2674	0.3378	0.3075	0.3084	-0.161444	0.083867	55.4594
MW164747.1	0.269948	0.229082	0.283634	0.217336	0.512716	0.570189	0.449954	0.523396	0.476604	0.510071	polyprotein	0.266	0.3396	0.3074	0.3078	-0.161852	0.083576	55.3737
MW164749.1	0.270142	0.228791	0.283537	0.217531	0.512328	0.570499	0.450263	0.521537	0.478463	0.510381	polyprotein	0.2666	0.338	0.3088	0.3069	-0.160542	0.083285	55.4663
MW164751.1	0.270724	0.229276	0.283149	0.216851	0.512425	0.569879	0.449334	0.523396	0.476604	0.509606	polyprotein	0.2639	0.3408	0.3095	0.3066	-0.161241	0.083285	55.4288
MW164754.1	0.269753	0.228693	0.283925	0.217628	0.512619	0.570499	0.449644	0.523086	0.476914	0.510071	polyprotein	0.2662	0.3388	0.3074	0.3084	-0.159086	0.083576	55.4201
MW164755.1	0.270821	0.229276	0.283052	0.216851	0.512328	0.569879	0.449334	0.523086	0.476914	0.509606	polyprotein	0.2639	0.3408	0.3099	0.3062	-0.161241	0.083285	55.435
MW164756.1	0.270724	0.229082	0.283246	0.216948	0.512328	0.569879	0.449334	0.523086	0.476914	0.509606	polyprotein	0.2642	0.3401	0.3095	0.307	-0.161241	0.083285	55.4517
MW164757.1	0.269851	0.229373	0.283634	0.217142	0.513007	0.569703	0.449504	0.525093	0.474907	0.509603	polyprotein	0.2653	0.3405	0.3062	0.3096	-0.16357	0.083867	55.4616
MW164758.1	0.270336	0.228499	0.283537	0.217628	0.512036	0.570499	0.449644	0.521227	0.478773	0.510071	polyprotein	0.2671	0.3374	0.3088	0.3074	-0.161153	0.082994	55.5172
MW164759.1	0.269851	0.228791	0.283828	0.217531	0.512619	0.570499	0.449334	0.523396	0.476604	0.509916	polyprotein	0.266	0.3393	0.3074	0.3084	-0.158911	0.083576	55.4166
MW164761.1	0.270336	0.228888	0.283537	0.217239	0.512425	0.569879	0.449954	0.522777	0.477223	0.509916	polyprotein	0.2652	0.3393	0.3088	0.3073	-0.161969	0.083285	55.3982
MW164764.1	0.270239	0.228402	0.283537	0.217822	0.511939	0.569879	0.449334	0.521847	0.478153	0.509606	polyprotein	0.2667	0.3378	0.3083	0.3077	-0.160455	0.082994	55.5012
MW164765.1	0.270142	0.229276	0.283537	0.217045	0.512813	0.570499	0.449334	0.524016	0.475984	0.509916	polyprotein	0.2657	0.3397	0.3071	0.3088	-0.163774	0.083285	55.4512
MW164767.1	0.270724	0.228985	0.283149	0.217142	0.512134	0.569259	0.449024	0.523396	0.476604	0.509142	polyprotein	0.2639	0.3408	0.3097	0.3067	-0.160833	0.083576	55.4848
MW164769.1	0.270142	0.229179	0.283537	0.217142	0.512716	0.569703	0.449504	0.524164	0.475836	0.509603	polyprotein	0.2653	0.3401	0.3073	0.3087	-0.163163	0.083576	55.3916
MW164770.1	0.270336	0.228402	0.283537	0.217725	0.511939	0.569569	0.449954	0.521537	0.478463	0.509761	polyprotein	0.2674	0.3371	0.308	0.3083	-0.163308	0.083285	55.45
MW164771.1	0.270336	0.228888	0.28344	0.217336	0.512328	0.569879	0.449334	0.523086	0.476914	0.509606	polyprotein	0.2653	0.3397	0.3084	0.3074	-0.16028	0.083285	55.4524

## Sheet: Table S3
Table S3. RSUC patterns of USUV, lineages and its potential hosts.
AA	codon	USUV									Hosts
		Overall	AF1	AF2	AF3	EU1	EU2	EU3	EU4	EU5	Turdus_merula	Sturnus_vulgaris	Passer_domesticus	Alauda_arvensis	Bubo_scandiacus	Culex_pipiens_pallens	Culex_quinquefasciatus	Aedes_albopictus	Aedes_aegypti	Homo_sapiens	Pipistrellus_pipistrellus	Rattus_rattus	Capreolus_capreolus	Equus_caballus
Phe	UUC	1	0.82	1.02	0.95	1.02	1.05	1.01	1	0.96	1.53	1.04	1.41	1.16	1.29	1.27	1.26	1.36	1.33	1.01	1.12	1.1	1.05	1.05
Phe	UUU	1	1.18	0.98	1.05	0.98	0.95	0.99	1	1.04	0.47	0.96	0.59	0.84	0.71	0.73	0.74	0.64	0.67	0.99	0.88	0.9	0.95	0.95
Leu	CUA	0.64	0.45	0.68	0.65	0.65	0.63	0.63	0.68	0.6	0.05	0.36	0.16	0.28	0.4	0.36	0.37	0.61	0.63	0.46	0.29	0.48	0.46	0.42
Leu	CUC	1.17	1.03	1.18	1.09	1.19	1.18	1.22	1.19	1.18	2.39	1.04	1.71	1.3	1.09	1.07	1.05	0.87	0.82	1.09	1.29	1.16	1.22	1.16
Leu	CUG	1.71	1.87	1.69	1.63	1.7	1.76	1.73	1.69	1.71	2.43	2.42	3.13	2.29	2.38	2.85	2.86	2.31	2.15	2.22	2.62	2.28	1.83	2.29
Leu	CUU	0.89	0.84	0.88	0.96	0.89	0.89	0.84	0.87	0.87	0.33	0.83	0.37	0.78	1.02	0.48	0.48	0.61	0.67	0.87	0.78	0.82	0.94	0.82
Leu	UUA	0.28	0.28	0.29	0.29	0.29	0.28	0.28	0.29	0.27	0.04	0.5	0.2	0.49	0.37	0.23	0.24	0.38	0.44	0.54	0.3	0.44	0.71	0.51
Leu	UUG	1.31	1.53	1.28	1.39	1.28	1.25	1.29	1.28	1.37	0.76	0.85	0.44	0.86	0.74	1.01	1.01	1.22	1.29	0.83	0.73	0.81	0.84	0.8
Ile	AUA	0.81	0.72	0.84	0.79	0.82	0.83	0.82	0.8	0.84	0.05	0.58	0.2	0.52	0.45	0.32	0.33	0.51	0.54	0.56	0.52	0.51	0.46	0.54
Ile	AUC	1.24	1.21	1.22	1.23	1.23	1.22	1.27	1.29	1.2	2.51	1.3	2.27	1.48	1.66	1.81	1.79	1.54	1.46	1.3	1.43	1.46	1.33	1.35
Ile	AUU	0.94	1.06	0.94	0.98	0.95	0.95	0.91	0.91	0.96	0.44	1.11	0.53	0.99	0.89	0.87	0.88	0.95	1	1.14	1.06	1.03	1.2	1.11
Val	GUA	0.3	0.26	0.36	0.3	0.26	0.3	0.29	0.28	0.32	0.13	0.5	0.17	0.4	0.4	0.37	0.37	0.59	0.63	0.52	0.52	0.5	0.53	0.48
Val	GUC	1.18	0.95	1.2	1.23	1.14	1.16	1.17	1.15	1.18	1.67	0.83	1.52	1.01	1.23	1.19	1.18	1.01	0.96	0.92	1.27	0.98	0.97	0.96
Val	GUG	1.46	1.66	1.39	1.48	1.48	1.45	1.47	1.48	1.46	1.84	1.8	1.83	1.83	1.62	1.66	1.66	1.46	1.4	1.76	1.52	1.8	1.75	1.79
Val	GUU	1.05	1.13	1.05	0.99	1.12	1.09	1.07	1.09	1.05	0.36	0.87	0.49	0.76	0.75	0.79	0.78	0.93	1	0.8	0.69	0.72	0.76	0.78
Ser	AGC	1.35	1.48	1.4	1.39	1.3	1.36	1.3	1.3	1.35	2.6	1.44	2.16	1.46	1.67	1.38	1.37	1.21	1.17	1.37	1.55	1.41	1.45	1.41
Ser	AGU	1.11	0.8	1.06	1.11	1.13	1.09	1.15	1.13	1.08	0.24	0.94	0.6	0.91	0.79	0.8	0.81	0.98	1.03	0.98	1.2	0.95	1.03	0.96
Ser	UCA	1.28	1.35	1.21	1.21	1.31	1.29	1.32	1.3	1.29	0.2	0.95	0.26	0.78	0.69	0.47	0.48	0.65	0.7	0.98	0.88	0.89	0.79	0.91
Ser	UCC	1.09	1.02	0.98	1.12	1.1	1.07	1.08	1.09	1.18	1.73	1.2	2.09	1.57	1.44	1.22	1.21	1.15	1.11	1.21	1.17	1.27	1.26	1.24
Ser	UCG	0.37	0.49	0.43	0.37	0.37	0.37	0.37	0.37	0.36	0.26	0.31	0.32	0.32	0.2	1.76	1.77	1.47	1.39	0.28	0.24	0.31	0.29	0.36
Ser	UCU	0.8	0.86	0.91	0.81	0.8	0.81	0.78	0.81	0.73	0.98	1.15	0.56	0.96	1.2	0.36	0.36	0.53	0.6	1.18	0.96	1.18	1.18	1.13
Pro	CCA	1.53	1.7	1.56	1.53	1.55	1.5	1.56	1.53	1.55	0.8	1.23	1.37	0.98	1.03	0.81	0.81	1.05	1.15	1.19	1.09	1.17	1.11	1.11
Pro	CCC	1	0.9	0.98	0.99	1.02	1	0.99	0.99	1.04	1.41	1.16	1.32	1.19	1.39	0.9	0.89	0.8	0.78	1.2	1.42	1.17	1.34	1.25
Pro	CCG	0.59	0.68	0.57	0.62	0.57	0.62	0.56	0.59	0.56	0.7	0.41	0.52	0.34	0.49	1.91	1.91	1.53	1.39	0.39	0.45	0.41	0.52	0.48
Pro	CCU	0.88	0.71	0.88	0.86	0.86	0.88	0.89	0.89	0.86	1.09	1.2	0.8	1.49	1.08	0.38	0.38	0.62	0.69	1.22	1.05	1.25	1.03	1.16
Thr	ACA	1.09	1.18	1.08	1.1	1.09	1.08	1.09	1.07	1.11	0.78	1.33	0.5	0.98	0.7	0.46	0.47	0.7	0.75	1.22	1.15	1.2	1.16	1.13
Thr	ACC	1.34	1.37	1.28	1.27	1.4	1.37	1.38	1.37	1.3	2.17	1.16	2.14	1.52	1.47	1.46	1.45	1.39	1.31	1.32	1.68	1.35	1.3	1.33
Thr	ACG	0.55	0.5	0.6	0.55	0.56	0.56	0.54	0.57	0.55	0.52	0.44	0.66	0.54	0.57	1.64	1.64	1.24	1.19	0.41	0.32	0.44	0.36	0.51
Thr	ACU	1.02	0.95	1.04	1.07	0.95	0.99	0.99	0.99	1.05	0.53	1.07	0.69	0.95	1.27	0.44	0.44	0.66	0.75	1.05	0.85	1.01	1.18	1.03
Ala	GCA	1.02	1.11	1.05	0.98	1.01	1.03	1.03	1.02	0.96	0.41	1.18	0.85	1.18	0.99	0.56	0.57	0.82	0.88	1.01	0.99	0.96	0.73	0.9
Ala	GCC	1.17	1.26	1.18	1.12	1.18	1.18	1.18	1.21	1.2	1.47	1.27	1.39	1.42	1.62	1.58	1.58	1.44	1.37	1.53	1.52	1.5	1.83	1.58
Ala	GCG	0.55	0.44	0.52	0.57	0.57	0.54	0.54	0.55	0.6	0.54	0.32	0.39	0.23	0.48	1.29	1.28	0.9	0.81	0.35	0.45	0.38	0.42	0.44
Ala	GCU	1.27	1.19	1.24	1.33	1.24	1.24	1.24	1.22	1.24	1.57	1.22	1.37	1.18	0.91	0.57	0.57	0.84	0.93	1.12	1.03	1.16	1.03	1.07
Tyr	UAC	1.22	1.17	1.18	1.28	1.21	1.19	1.19	1.2	1.24	1.6	1.16	1.39	1.14	1.18	1.6	1.6	1.36	1.31	1.05	1.14	1.15	0.99	1.09
Tyr	UAU	0.78	0.83	0.82	0.72	0.79	0.81	0.81	0.8	0.76	0.4	0.84	0.61	0.86	0.82	0.4	0.4	0.64	0.69	0.95	0.86	0.85	1.01	0.91
His	CAC	1.27	0.97	1.16	1.23	1.25	1.3	1.29	1.27	1.25	1.29	1.18	1.69	1.33	1.03	1.45	1.45	1.15	1.1	1.11	1.12	1.18	1.1	1.16
His	CAU	0.73	1.03	0.84	0.77	0.75	0.7	0.71	0.73	0.75	0.71	0.82	0.31	0.67	0.97	0.55	0.55	0.85	0.9	0.89	0.88	0.82	0.9	0.84
Gln	CAA	0.81	0.87	0.86	0.81	0.8	0.8	0.81	0.79	0.86	0.12	0.55	0.31	0.42	0.7	0.62	0.63	0.81	0.87	0.57	0.57	0.51	0.59	0.54
Gln	CAG	1.19	1.13	1.14	1.19	1.2	1.2	1.19	1.21	1.14	1.88	1.45	1.69	1.58	1.3	1.38	1.37	1.19	1.13	1.43	1.43	1.49	1.41	1.46
Asn	AAC	1.25	1.25	1.17	1.29	1.25	1.22	1.26	1.27	1.21	1.42	1.06	1.18	1.15	1.21	1.49	1.48	1.22	1.16	1	0.92	1.12	1.15	1.04
Asn	AAU	0.75	0.75	0.83	0.71	0.75	0.78	0.74	0.73	0.79	0.58	0.94	0.82	0.85	0.79	0.51	0.52	0.78	0.84	1	1.08	0.88	0.85	0.96
Lys	AAA	0.9	0.88	0.86	0.88	0.91	0.9	0.9	0.91	0.9	0.61	0.96	0.83	0.95	0.89	0.61	0.61	0.87	0.91	0.93	0.89	0.82	0.87	0.91
Lys	AAG	1.1	1.12	1.14	1.12	1.09	1.1	1.1	1.09	1.1	1.39	1.04	1.17	1.05	1.11	1.39	1.39	1.13	1.09	1.07	1.11	1.18	1.13	1.09
Asp	GAC	1.21	1.22	1.23	1.18	1.22	1.22	1.22	1.21	1.2	1.36	0.95	1.26	1.07	0.98	1.25	1.26	0.97	0.92	1	1.11	1.1	1.03	1.05
Asp	GAU	0.79	0.78	0.77	0.82	0.78	0.78	0.78	0.79	0.8	0.64	1.05	0.74	0.93	1.02	0.75	0.74	1.03	1.08	1	0.89	0.9	0.97	0.95
Glu	GAA	1.09	1.09	1.12	1.11	1.08	1.07	1.07	1.08	1.1	0.53	0.91	0.89	0.79	0.91	0.82	0.82	1.1	1.14	0.92	0.86	0.84	0.97	0.88
Glu	GAG	0.91	0.91	0.88	0.89	0.92	0.93	0.93	0.92	0.9	1.47	1.09	1.11	1.21	1.09	1.18	1.18	0.9	0.86	1.08	1.14	1.16	1.03	1.12
Cys	UGC	1.11	1.3	1.15	1.15	1.05	1.04	1.11	0.99	1.25	1.34	1.08	1.27	0.99	1.25	1.3	1.3	1.16	1.13	1.02	1.26	1.03	0.94	1.05
Cys	UGU	0.89	0.7	0.85	0.85	0.95	0.96	0.89	1.01	0.75	0.66	0.92	0.73	1.01	0.75	0.7	0.7	0.84	0.87	0.98	0.74	0.97	1.06	0.95
Arg	AGA	2.3	2.03	2.34	2.28	2.28	2.27	2.32	2.31	2.33	0.81	1.5	1.12	1.33	1.14	0.47	0.47	0.68	0.71	1.43	1.59	1.34	1.64	1.36
Arg	AGG	1.48	1.7	1.44	1.5	1.49	1.51	1.46	1.47	1.46	1.48	1.5	1.5	2.11	1.41	0.5	0.49	0.6	0.59	1.3	1.47	1.33	1.52	1.28
Arg	CGA	0.55	0.58	0.57	0.56	0.56	0.54	0.56	0.54	0.52	0.31	0.55	0.27	0.47	0.81	0.95	0.95	1.25	1.35	0.69	0.27	0.74	0.47	0.67
Arg	CGC	0.53	0.38	0.57	0.57	0.54	0.53	0.48	0.48	0.53	1.94	0.96	1.15	1	1.47	1.51	1.51	1.09	1.05	0.94	1.25	0.95	0.57	1.03
Arg	CGG	0.71	0.77	0.69	0.7	0.72	0.73	0.7	0.71	0.7	0.9	0.99	1.3	0.58	0.58	1.85	1.87	1.48	1.33	1.16	1.15	1.13	1.19	1.19
Arg	CGU	0.43	0.55	0.38	0.39	0.42	0.42	0.47	0.49	0.46	0.56	0.5	0.67	0.51	0.58	0.73	0.71	0.9	0.97	0.49	0.27	0.51	0.61	0.48
Gly	GGA	1.67	1.6	1.67	1.62	1.69	1.69	1.71	1.72	1.65	0.7	1.16	0.77	1.11	1.05	1.07	1.06	1.29	1.36	1.09	1.16	1.05	0.98	1.03
Gly	GGC	0.88	0.83	0.9	0.9	0.87	0.85	0.89	0.88	0.93	0.98	1.15	1.16	1.3	0.9	1.4	1.41	1.12	1.07	1.25	1.36	1.28	1.31	1.33
Gly	GGG	0.84	0.94	0.85	0.9	0.81	0.82	0.8	0.79	0.88	1.8	0.98	1.69	0.87	1.07	0.65	0.66	0.51	0.48	0.97	1.04	0.96	1.04	1
Gly	GGU	0.61	0.62	0.58	0.59	0.62	0.63	0.61	0.61	0.55	0.51	0.7	0.38	0.72	0.98	0.87	0.87	1.07	1.09	0.69	0.45	0.71	0.68	0.64
Note:
1. preferred codons (RSCU > 1.0) are colored in orange. Over-represented (RSCU > 1.6) and under-represented (RSCU < 0.6) are colored in red and blue, respectively.
